# Supplementary material for: A comparative study of survival models for breast cancer prognostication revisited: the benefits of multi-gene models
Source: BMC Bioinformatics. 2018 Nov 3;19:400. doi: 10.1186/s12859-018-2430-9 (PMC6215649; doi:10.1186/s12859-018-2430-9)
Supplement: Supplementary file 2 — The 270 geneSIMMS biomarkers that outperformed the single-gene AURKA model in all twelve meta-dataset partitions. (TXT 195 kb) [file 12859_2018_2430_MOESM2_ESM.txt]

1033_at	10768_at	27253_at	64410_at	8468_at
100316904_at	10174_at	10468_at	1048_at	10621_at	10641_at	10672_at	11243_at	11342_at	1147_at	114908_at	1184_at	1284_at	1294_at	1997_at	221154_at	22920_at	23042_at	2327_at	23336_at	23608_at	256987_at	27348_at	3263_at	330_at	3423_at	3429_at	375056_at	3755_at	3987_at	4495_at	4542_at	5099_at	51352_at	5209_at	5320_at	6118_at	643_at	6671_at	672_at	7584_at	7693_at	7873_at	84243_at	9051_at	9232_at	9370_at	9466_at	9862_at	9914_at
10480_at	10534_at	10687_at	11235_at	1382_at	1398_at	1832_at	2140_at	2262_at	23031_at	2305_at	23345_at	25839_at	259230_at	26574_at	26959_at	27286_at	2912_at	3021_at	324_at	3292_at	3460_at	3483_at	3687_at	375_at	3754_at	5110_at	51430_at	51606_at	5228_at	5431_at	54739_at	58487_at	5920_at	6236_at	64750_at	7270_at	765_at	79441_at	79629_at	839_at	8507_at	8888_at	9308_at	9365_at	9436_at	9525_at	9741_at	9772_at	9982_at
10007_at	1002_at	10401_at	10523_at	11221_at	11237_at	124044_at	1406_at	1734_at	2038_at	212_at	219654_at	22993_at	23025_at	23303_at	23384_at	246_at	25_at	25827_at	26576_at	26585_at	27242_at	2760_at	3216_at	3553_at	3641_at	3662_at	3840_at	4091_at	4285_at	4330_at	4640_at	4958_at	51112_at	51308_at	5292_at	54468_at	58509_at	6634_at	695_at	7541_at	8608_at	8655_at	8801_at	9098_at	9212_at	9373_at	9410_at	9829_at	9976_at
10295_at	10468_at	10767_at	10974_at	11335_at	116986_at	151011_at	1687_at	1956_at	1992_at	23118_at	23125_at	23166_at	23403_at	23568_at	23635_at	2532_at	2550_at	2619_at	2792_at	28955_at	3169_at	4853_at	51491_at	51780_at	5310_at	5631_at	57720_at	59_at	5980_at	6286_at	634_at	6428_at	6657_at	6764_at	6768_at	6775_at	6777_at	682_at	7044_at	763_at	783_at	81542_at	819_at	83637_at	8690_at	90865_at	9506_at	9570_at	9891_at
1003_at	10199_at	10645_at	10663_at	10669_at	1075_at	11066_at	11343_at	1326_at	1573_at	162_at	2161_at	2208_at	23360_at	23365_at	25809_at	26020_at	27099_at	275_at	3397_at	3570_at	3750_at	3887_at	3934_at	3976_at	4842_at	5078_at	51594_at	5303_at	5335_at	54963_at	5824_at	5961_at	604_at	6334_at	6626_at	7262_at	7349_at	7464_at	7743_at	78987_at	7917_at	825_at	84869_at	8507_at	9232_at	9276_at	941_at	9659_at	973_at
10130_at	1026_at	10929_at	11026_at	11197_at	11318_at	120_at	130074_at	150_at	1733_at	230_at	23105_at	23165_at	23219_at	23266_at	25778_at	26121_at	2949_at	312_at	3295_at	3439_at	3486_at	3568_at	3664_at	3909_at	4440_at	4927_at	5108_at	5134_at	51592_at	5296_at	563_at	57157_at	5716_at	5741_at	5873_at	5979_at	5994_at	6019_at	6415_at	6540_at	6837_at	6883_at	7221_at	84272_at	8706_at	891_at	9520_at	9658_at	9764_at
10336_at	10614_at	10762_at	1513_at	175_at	1805_at	2266_at	23193_at	23232_at	2335_at	23350_at	23637_at	26020_at	2901_at	3712_at	4026_at	4063_at	4155_at	4234_at	4241_at	43_at	4320_at	4352_at	4817_at	5016_at	50853_at	51232_at	51430_at	51592_at	55823_at	5624_at	5742_at	5903_at	6014_at	6050_at	64087_at	6775_at	7188_at	7402_at	7480_at	7587_at	8547_at	8613_at	9159_at	9231_at	92856_at	9472_at	9856_at	988_at	9890_at
10229_at	1031_at	10383_at	11183_at	1471_at	1562_at	1855_at	1965_at	2110_at	2551_at	26018_at	26118_at	26999_at	27253_at	27285_at	275_at	2963_at	2986_at	29984_at	3397_at	4761_at	5087_at	5225_at	5243_at	5619_at	56288_at	56548_at	57205_at	6282_at	6334_at	63940_at	64087_at	6507_at	6744_at	684_at	6924_at	694_at	7181_at	7818_at	79053_at	8382_at	8497_at	8834_at	8880_at	9183_at	9635_at	97_at	9770_at	9858_at	9931_at
1013_at	1070_at	10846_at	10952_at	11041_at	1525_at	1543_at	165_at	1794_at	1891_at	1943_at	22795_at	23432_at	26056_at	2996_at	354_at	3805_at	3988_at	4216_at	4224_at	4335_at	441263_at	4670_at	4734_at	5230_at	5412_at	5604_at	5684_at	5915_at	6156_at	6387_at	6695_at	6728_at	7290_at	734_at	7345_at	771_at	79084_at	8082_at	84444_at	9144_at	921_at	9270_at	9536_at	975_at	983_at	9847_at	9939_at	9957_at	9975_at
10000_at	10051_at	1036_at	10486_at	10505_at	1359_at	1602_at	1969_at	1992_at	2037_at	23002_at	23237_at	23640_at	2673_at	2705_at	2768_at	3082_at	317781_at	3667_at	3726_at	3975_at	4311_at	4331_at	4677_at	4690_at	4848_at	4856_at	4905_at	4973_at	51754_at	5426_at	5552_at	5648_at	5681_at	57576_at	5780_at	6368_at	6664_at	6873_at	7353_at	7450_at	7542_at	7707_at	79017_at	8788_at	8909_at	8927_at	8974_at	9133_at	9191_at
10943_at	10946_at	1108_at	11126_at	131578_at	1459_at	2018_at	2041_at	2262_at	22941_at	22948_at	23076_at	23078_at	23623_at	26093_at	29978_at	3166_at	3547_at	3839_at	4141_at	4299_at	4336_at	4935_at	51032_at	5225_at	5281_at	5524_at	55823_at	55837_at	5729_at	5739_at	57613_at	6344_at	6546_at	6599_at	6717_at	7167_at	7518_at	79095_at	8438_at	8502_at	8658_at	8867_at	9296_at	93594_at	9701_at	9868_at	991_at	9938_at	9962_at
10196_at	10615_at	10622_at	10625_at	1087_at	1267_at	131544_at	1362_at	1374_at	1476_at	2002_at	2029_at	219_at	2317_at	2350_at	2495_at	2530_at	2554_at	2581_at	27253_at	2822_at	3117_at	3301_at	3673_at	3739_at	3784_at	409_at	51350_at	5192_at	5273_at	54732_at	56270_at	5693_at	5717_at	5720_at	57509_at	6286_at	643641_at	6693_at	6820_at	6863_at	6929_at	7718_at	7866_at	835_at	8651_at	8767_at	9047_at	9262_at	9397_at
10130_at	10206_at	10212_at	10299_at	1033_at	10456_at	107_at	10874_at	124152_at	155060_at	171023_at	1892_at	22848_at	23334_at	2824_at	3003_at	3358_at	3667_at	37_at	3704_at	3929_at	4090_at	4253_at	4524_at	4615_at	4751_at	477_at	4793_at	50486_at	5091_at	51230_at	5537_at	56005_at	5715_at	57215_at	5731_at	5802_at	5874_at	5935_at	6249_at	63940_at	6566_at	7047_at	7184_at	7553_at	768_at	776_at	8428_at	8440_at	8913_at
10295_at	1068_at	10781_at	1482_at	1595_at	1740_at	192683_at	2108_at	2272_at	22858_at	23259_at	23288_at	23429_at	26707_at	27299_at	2908_at	310_at	322_at	3382_at	3549_at	4689_at	475_at	5172_at	5436_at	5540_at	5753_at	57799_at	5788_at	5893_at	6013_at	6262_at	65110_at	6775_at	6900_at	7113_at	7515_at	7867_at	7922_at	8021_at	8289_at	84243_at	8550_at	8605_at	8932_at	8936_at	9175_at	91782_at	929_at	9331_at	9833_at
10276_at	10440_at	10563_at	11015_at	11065_at	113791_at	1233_at	1236_at	1583_at	1815_at	204851_at	2168_at	23114_at	23119_at	23389_at	24149_at	27072_at	2979_at	3059_at	3695_at	3745_at	4189_at	4208_at	4676_at	4938_at	4946_at	51567_at	5255_at	5649_at	5730_at	57538_at	6119_at	6297_at	6304_at	6563_at	6752_at	6847_at	6877_at	7862_at	7957_at	7991_at	8321_at	835_at	8440_at	8464_at	89845_at	90865_at	9355_at	9459_at	9899_at
10346_at	10421_at	10425_at	10493_at	10581_at	11250_at	114876_at	1459_at	1827_at	20_at	2196_at	22993_at	23514_at	23635_at	2537_at	25820_at	2617_at	26234_at	27030_at	27253_at	285672_at	2870_at	3297_at	4693_at	4803_at	4808_at	4888_at	50937_at	51_at	51079_at	51232_at	5153_at	5224_at	6332_at	7015_at	7225_at	7337_at	7472_at	8209_at	8424_at	8439_at	8639_at	89_at	930_at	9334_at	9356_at	9435_at	9782_at	9914_at	9961_at
1062_at	11007_at	1124_at	1141_at	115201_at	116984_at	152185_at	1613_at	1871_at	2146_at	22859_at	2286_at	22976_at	23031_at	23262_at	23479_at	23509_at	2592_at	26052_at	26098_at	2615_at	26585_at	2788_at	284119_at	28513_at	2987_at	29903_at	3082_at	3397_at	3586_at	3852_at	3866_at	4363_at	5157_at	5328_at	5422_at	5869_at	6013_at	64063_at	643_at	671_at	687_at	6907_at	7133_at	7280_at	7541_at	7691_at	770_at	842_at	9025_at
1006_at	10157_at	10295_at	10562_at	10589_at	10923_at	10940_at	11120_at	1201_at	1349_at	1353_at	1359_at	147179_at	1730_at	1942_at	218_at	22826_at	22915_at	23039_at	23048_at	2308_at	2309_at	25836_at	26002_at	27253_at	3061_at	3097_at	3452_at	3609_at	396_at	4287_at	4706_at	4781_at	5447_at	5525_at	5589_at	56267_at	57819_at	60481_at	6821_at	83989_at	8604_at	869_at	8909_at	92140_at	9244_at	9397_at	9493_at	9563_at	9649_at
10057_at	10270_at	10561_at	10944_at	11065_at	1520_at	197_at	221061_at	23129_at	27097_at	27109_at	28952_at	2905_at	3251_at	3373_at	3831_at	387_at	4436_at	4990_at	5082_at	5134_at	5287_at	5408_at	55308_at	55786_at	5591_at	5601_at	5686_at	5701_at	5861_at	5877_at	5880_at	5891_at	6524_at	6663_at	6820_at	7180_at	7485_at	7922_at	81544_at	8314_at	87_at	8737_at	902_at	9435_at	9447_at	9672_at	9734_at	9787_at	9903_at
10487_at	1060_at	11004_at	1101_at	11017_at	11337_at	116984_at	138151_at	148_at	1535_at	1728_at	1917_at	2004_at	2312_at	23394_at	23395_at	25759_at	25844_at	26049_at	26532_at	26999_at	2861_at	2869_at	3695_at	3857_at	4059_at	4141_at	4158_at	4688_at	4821_at	5209_at	54838_at	5558_at	55811_at	5915_at	5932_at	60481_at	6304_at	6687_at	7301_at	79912_at	8242_at	8549_at	8576_at	9188_at	9392_at	9645_at	9742_at	9767_at	983_at
10096_at	10325_at	1047_at	11342_at	11346_at	1268_at	147179_at	148_at	1891_at	220_at	221823_at	23239_at	23386_at	25963_at	25972_at	26608_at	2705_at	3617_at	4253_at	4312_at	4355_at	4780_at	4998_at	5100_at	5152_at	5230_at	54874_at	55186_at	56987_at	5743_at	5774_at	6005_at	6346_at	6618_at	6781_at	6935_at	694_at	7366_at	7539_at	768_at	8045_at	8537_at	8638_at	8707_at	91289_at	9232_at	9390_at	9527_at	9709_at	9764_at
11315_at	114034_at	1173_at	124044_at	124565_at	1307_at	1397_at	2305_at	23109_at	23126_at	23367_at	2521_at	256051_at	25763_at	25830_at	27289_at	3293_at	350_at	3642_at	3915_at	4586_at	4712_at	4920_at	4928_at	51112_at	51585_at	5378_at	54550_at	54870_at	5585_at	6049_at	6185_at	6320_at	6524_at	6624_at	664_at	6882_at	750_at	79882_at	84444_at	8449_at	8499_at	8507_at	8542_at	8895_at	8900_at	90326_at	9552_at	958_at	9987_at
1020_at	10512_at	11027_at	11155_at	11202_at	1122_at	123_at	1314_at	140883_at	147179_at	171023_at	2012_at	2119_at	2230_at	23564_at	2669_at	3084_at	3556_at	3682_at	390999_at	4110_at	4190_at	4208_at	4256_at	4763_at	5266_at	54674_at	5792_at	5826_at	6195_at	6461_at	6560_at	6671_at	7450_at	79036_at	79090_at	79161_at	8161_at	8559_at	8678_at	9044_at	911_at	9121_at	9289_at	9331_at	9370_at	9466_at	9498_at	9813_at	9928_at
1017_at	10263_at	10298_at	10480_at	10559_at	11001_at	11176_at	1514_at	1810_at	2176_at	23247_at	23274_at	23367_at	23769_at	2534_at	2823_at	3382_at	361_at	3872_at	4091_at	4584_at	4703_at	4808_at	4958_at	5173_at	54963_at	558_at	5709_at	5741_at	6324_at	6355_at	6450_at	6515_at	6776_at	6810_at	6820_at	7272_at	7436_at	7516_at	7572_at	7850_at	79572_at	8309_at	8450_at	8507_at	9088_at	9168_at	929_at	9480_at	9670_at
10013_at	10036_at	1201_at	1603_at	1610_at	173_at	2005_at	2218_at	22871_at	230_at	23062_at	23231_at	2538_at	25849_at	26148_at	2915_at	3035_at	3055_at	3068_at	3512_at	3664_at	4001_at	4647_at	4901_at	50_at	50674_at	5305_at	54861_at	57017_at	5798_at	5921_at	60436_at	6275_at	6335_at	6499_at	6882_at	7520_at	7555_at	7802_at	80208_at	8446_at	8608_at	9135_at	9370_at	9412_at	9528_at	972_at	9723_at	9929_at	9937_at
10036_at	10130_at	10398_at	10411_at	10681_at	11243_at	1315_at	1401_at	207_at	22905_at	22920_at	2308_at	2323_at	23558_at	256051_at	25830_at	26151_at	26152_at	27351_at	283450_at	3021_at	30837_at	3423_at	3512_at	3543_at	366_at	37_at	3796_at	3918_at	4072_at	4744_at	4917_at	55823_at	5876_at	6013_at	6184_at	6241_at	6694_at	7011_at	7165_at	7216_at	7673_at	795_at	797_at	8507_at	8725_at	8804_at	91304_at	9158_at	91754_at
10040_at	1019_at	10247_at	10332_at	10468_at	1054_at	10966_at	11080_at	1117_at	114_at	1294_at	1454_at	146691_at	1641_at	1746_at	1823_at	1977_at	1979_at	2022_at	25844_at	2593_at	27044_at	29889_at	319_at	3284_at	3662_at	372_at	3728_at	3930_at	3957_at	4001_at	414_at	4601_at	4745_at	5300_at	5465_at	5500_at	577_at	64771_at	6755_at	7027_at	8131_at	83450_at	8372_at	8630_at	8841_at	8938_at	8945_at	917_at	9987_at
10307_at	10428_at	10471_at	10955_at	11013_at	11230_at	126299_at	146712_at	167_at	2195_at	23158_at	23558_at	2643_at	2905_at	3055_at	30837_at	375790_at	3851_at	3978_at	4211_at	4241_at	4502_at	4647_at	4654_at	4738_at	4987_at	51582_at	5452_at	55000_at	55109_at	563_at	5744_at	5771_at	5784_at	6015_at	6357_at	6508_at	6521_at	6792_at	7041_at	7432_at	79073_at	8655_at	8996_at	9052_at	917_at	9175_at	9787_at	9898_at	9914_at
10512_at	10607_at	168544_at	1982_at	2124_at	2161_at	2180_at	22936_at	2323_at	24138_at	25841_at	267_at	27067_at	38_at	4092_at	4112_at	4143_at	460_at	4899_at	51668_at	5176_at	5216_at	527_at	5327_at	5365_at	5447_at	5494_at	5608_at	5799_at	5972_at	6156_at	6241_at	6258_at	6284_at	6302_at	643641_at	65057_at	6776_at	7113_at	7450_at	7533_at	80205_at	84733_at	8850_at	9094_at	915_at	9690_at	9853_at	9931_at	9989_at
10467_at	10961_at	1101_at	1476_at	157_at	187_at	22829_at	22856_at	22893_at	23075_at	23114_at	2324_at	2582_at	2695_at	2702_at	27289_at	317781_at	3320_at	3663_at	3930_at	4130_at	414_at	4481_at	4642_at	4680_at	4958_at	4978_at	51706_at	54665_at	55720_at	55972_at	5781_at	60481_at	6241_at	6426_at	6535_at	6776_at	7368_at	7932_at	79441_at	8078_at	823_at	83660_at	91298_at	9135_at	915_at	9270_at	9289_at	9706_at	9765_at
10010_at	1041_at	10553_at	10788_at	10859_at	10944_at	10946_at	10956_at	11138_at	1158_at	147_at	2125_at	22853_at	23350_at	25920_at	2730_at	2780_at	2782_at	2799_at	2817_at	29851_at	30848_at	34_at	353500_at	3866_at	394_at	3960_at	4077_at	4088_at	4113_at	5155_at	5336_at	56951_at	5910_at	6117_at	6666_at	678_at	7009_at	7407_at	825_at	8346_at	83660_at	8435_at	8483_at	8507_at	8928_at	9437_at	9643_at	983_at	9957_at
10181_at	10252_at	10793_at	10935_at	1268_at	1300_at	1315_at	134_at	1369_at	1482_at	1551_at	1632_at	2224_at	2286_at	22974_at	23522_at	25793_at	26051_at	26064_at	27324_at	2760_at	2905_at	3067_at	3170_at	3416_at	3775_at	51079_at	5271_at	5527_at	5650_at	57380_at	5786_at	58498_at	642_at	661_at	6731_at	687_at	7109_at	7290_at	7450_at	773_at	793_at	81563_at	8301_at	8549_at	8974_at	9052_at	90957_at	9355_at	9625_at
100272147_at	10383_at	10466_at	10562_at	11245_at	1312_at	1512_at	175_at	22906_at	23189_at	23345_at	23705_at	2568_at	26019_at	2694_at	2733_at	2767_at	3046_at	3208_at	3268_at	3357_at	3579_at	361_at	372_at	3782_at	404672_at	4113_at	441151_at	475_at	4826_at	51042_at	5433_at	5879_at	5911_at	6039_at	6447_at	6494_at	7013_at	7525_at	754_at	847_at	8514_at	8540_at	8718_at	8883_at	9077_at	919_at	9833_at	9913_at	9923_at
10010_at	1033_at	10675_at	1627_at	200734_at	2067_at	2150_at	22797_at	2289_at	2305_at	23064_at	2314_at	23434_at	23468_at	23523_at	2560_at	27341_at	2852_at	3158_at	3184_at	353500_at	3815_at	4174_at	4720_at	5338_at	55322_at	5549_at	55806_at	5583_at	56270_at	56623_at	57720_at	60481_at	6118_at	6194_at	6307_at	6657_at	669_at	6892_at	7032_at	7318_at	7472_at	84869_at	8660_at	9212_at	925_at	9487_at	9584_at	9733_at	9928_at
11001_at	11098_at	1373_at	1473_at	1479_at	1602_at	1833_at	1889_at	1952_at	23305_at	23365_at	23474_at	26009_at	26145_at	27072_at	3024_at	3028_at	3148_at	3213_at	3291_at	353_at	3713_at	3758_at	3759_at	3780_at	391_at	440026_at	5055_at	5352_at	55786_at	55806_at	55885_at	57498_at	58503_at	5970_at	6247_at	64405_at	6904_at	7098_at	7188_at	796_at	8317_at	8573_at	8722_at	8801_at	8997_at	9289_at	9371_at	9874_at	9938_at
10154_at	10174_at	10548_at	1071_at	1075_at	10874_at	1368_at	18_at	2048_at	2115_at	2208_at	221061_at	2321_at	2739_at	2879_at	3155_at	3433_at	37_at	4085_at	5027_at	50488_at	539_at	5547_at	5569_at	567_at	5671_at	6035_at	6046_at	6657_at	6760_at	7185_at	7222_at	7336_at	7410_at	7444_at	7454_at	7541_at	7884_at	8000_at	80271_at	80742_at	8288_at	8507_at	8525_at	8614_at	87_at	913_at	919_at	9217_at	9920_at
10096_at	10202_at	10254_at	10656_at	10658_at	10664_at	1088_at	11221_at	115201_at	131566_at	1384_at	1411_at	146_at	1674_at	199731_at	2067_at	21_at	22937_at	2335_at	23461_at	23635_at	25888_at	26049_at	26227_at	27044_at	29906_at	3157_at	3458_at	3976_at	4750_at	496_at	51343_at	51367_at	54039_at	54471_at	5609_at	5650_at	5743_at	5824_at	608_at	6398_at	6462_at	706_at	7541_at	8519_at	891_at	9043_at	9201_at	9776_at	9878_at
10201_at	10541_at	1374_at	1408_at	146227_at	1718_at	201229_at	2184_at	23307_at	23317_at	23513_at	2817_at	283298_at	2925_at	3065_at	3097_at	3191_at	3248_at	348_at	3678_at	3726_at	4330_at	441263_at	4653_at	4735_at	4922_at	4976_at	51176_at	5315_at	5771_at	5871_at	7079_at	7158_at	7253_at	7351_at	7538_at	7718_at	7852_at	7905_at	7988_at	8045_at	80781_at	8555_at	859_at	8724_at	9149_at	9194_at	9371_at	9696_at	9917_at
10085_at	10109_at	10606_at	1291_at	1580_at	1811_at	1855_at	2247_at	23237_at	25941_at	26092_at	26154_at	27336_at	2817_at	2921_at	3094_at	3156_at	3306_at	3561_at	3799_at	414_at	4487_at	4808_at	4833_at	49855_at	5028_at	5143_at	5197_at	5250_at	5330_at	54861_at	5627_at	57188_at	5996_at	605_at	6199_at	6286_at	6446_at	6496_at	678_at	7066_at	7691_at	7917_at	8346_at	8608_at	8776_at	894_at	92104_at	9214_at	9672_at
10153_at	10471_at	10577_at	10667_at	11252_at	1359_at	1969_at	22884_at	22928_at	23108_at	23251_at	23286_at	23469_at	26046_at	27253_at	2805_at	2959_at	2993_at	3547_at	3670_at	388_at	4001_at	4548_at	4584_at	4621_at	4891_at	5281_at	5364_at	5604_at	56271_at	5699_at	57016_at	57798_at	5817_at	608_at	6370_at	6424_at	6658_at	6834_at	7142_at	7402_at	7421_at	7482_at	7704_at	8382_at	8446_at	8731_at	8832_at	9296_at	9416_at
10024_at	10311_at	10314_at	11074_at	1787_at	1952_at	203069_at	213_at	23135_at	23148_at	23325_at	27284_at	2730_at	2743_at	2786_at	2852_at	3092_at	3105_at	343_at	3569_at	3587_at	3950_at	4084_at	4214_at	4684_at	4921_at	4927_at	545_at	54939_at	5499_at	55660_at	5795_at	5919_at	6493_at	675_at	6943_at	7221_at	7296_at	7298_at	7450_at	7516_at	80868_at	8125_at	8216_at	923_at	9260_at	9271_at	92856_at	9552_at	9690_at
10111_at	1047_at	10856_at	11248_at	1351_at	1477_at	1573_at	1635_at	1644_at	164656_at	1786_at	1983_at	22918_at	23200_at	2583_at	2696_at	27099_at	2923_at	2956_at	309_at	3117_at	3156_at	328_at	351_at	383_at	4005_at	4724_at	4853_at	51079_at	51635_at	5230_at	6442_at	64771_at	64848_at	6604_at	683_at	7291_at	7805_at	8366_at	8398_at	869_at	8725_at	8838_at	891_at	8914_at	910_at	9314_at	9320_at	9455_at	969_at
10051_at	10090_at	10211_at	10669_at	10737_at	10762_at	10867_at	11245_at	113878_at	114049_at	1308_at	1326_at	1362_at	1523_at	1622_at	175_at	1762_at	1811_at	2124_at	22863_at	23012_at	23367_at	2521_at	26240_at	2645_at	2739_at	283345_at	3606_at	3689_at	4015_at	402055_at	5110_at	5111_at	5229_at	5266_at	54626_at	55823_at	5818_at	5867_at	6874_at	7075_at	7424_at	7432_at	8048_at	8174_at	8537_at	8570_at	942_at	9623_at	9828_at
10130_at	10140_at	10882_at	1113_at	1665_at	1773_at	1847_at	2068_at	2200_at	2232_at	22977_at	23105_at	23353_at	23384_at	26284_at	2729_at	2766_at	3084_at	3283_at	3512_at	3595_at	4045_at	407_at	409_at	4153_at	4690_at	4846_at	51029_at	51176_at	5411_at	55503_at	5596_at	5660_at	56829_at	5708_at	6286_at	6776_at	6934_at	713_at	783_at	80781_at	80852_at	8507_at	8906_at	9170_at	93164_at	9498_at	9970_at	9975_at	9984_at
10121_at	10199_at	10201_at	10524_at	10768_at	10814_at	10900_at	1104_at	115353_at	1267_at	164_at	1687_at	1912_at	2028_at	204851_at	2125_at	218_at	221692_at	221823_at	2295_at	23112_at	27297_at	283537_at	285755_at	29_at	3263_at	3632_at	3670_at	4150_at	427_at	4914_at	4958_at	51032_at	51079_at	5378_at	55556_at	5610_at	5624_at	5822_at	6464_at	6910_at	6948_at	7015_at	7093_at	8468_at	8658_at	8702_at	90586_at	9364_at	973_at
10042_at	10241_at	10322_at	10637_at	10947_at	1108_at	11153_at	1548_at	1816_at	1825_at	1961_at	1996_at	2043_at	2247_at	2273_at	22880_at	22904_at	23256_at	23443_at	256051_at	26168_at	2677_at	2978_at	29896_at	3090_at	3134_at	3202_at	3340_at	3606_at	3725_at	3929_at	4026_at	4189_at	4205_at	5064_at	51754_at	5214_at	5261_at	55957_at	5886_at	7348_at	7705_at	891_at	8912_at	91289_at	91298_at	9586_at	9790_at	9891_at	9896_at
10331_at	10398_at	1045_at	10471_at	10567_at	10628_at	10750_at	11146_at	118_at	157680_at	1687_at	1917_at	222658_at	22871_at	23042_at	23225_at	2572_at	27074_at	2888_at	3005_at	3148_at	3713_at	375346_at	3758_at	4192_at	4477_at	4717_at	481_at	5023_at	506_at	51430_at	6273_at	6426_at	6752_at	6754_at	678_at	705_at	7091_at	7389_at	7644_at	7869_at	79161_at	8233_at	8408_at	84975_at	8694_at	8888_at	9289_at	9794_at	998_at
10024_at	10480_at	10621_at	10873_at	11019_at	11181_at	1213_at	1380_at	1538_at	1804_at	2059_at	212_at	22906_at	23039_at	23196_at	23263_at	240_at	26020_at	26031_at	26046_at	2624_at	2982_at	3265_at	3419_at	3512_at	3606_at	390616_at	4430_at	4520_at	4643_at	491_at	5267_at	5277_at	5495_at	5994_at	602_at	6317_at	6329_at	6406_at	65012_at	66002_at	7267_at	8000_at	8471_at	8989_at	9477_at	9520_at	9762_at	991_at	9986_at
100272147_at	10607_at	10615_at	11025_at	11248_at	1748_at	1816_at	1821_at	2004_at	200424_at	2191_at	22809_at	22909_at	23148_at	23211_at	23344_at	23369_at	25844_at	2737_at	284403_at	3176_at	3340_at	3815_at	3840_at	4548_at	4588_at	491_at	5137_at	55794_at	56270_at	56951_at	5696_at	5716_at	57228_at	5725_at	5889_at	5919_at	63940_at	6541_at	686_at	6938_at	7053_at	716_at	7372_at	79143_at	8019_at	833_at	8974_at	9719_at	9958_at
10019_at	10744_at	11031_at	11127_at	11157_at	1137_at	2113_at	2173_at	22862_at	22929_at	23196_at	23641_at	26052_at	2838_at	3553_at	3977_at	3996_at	399665_at	4317_at	4907_at	4958_at	501_at	5023_at	51042_at	51096_at	51741_at	5261_at	53615_at	5426_at	57826_at	5923_at	636_at	6402_at	64067_at	64116_at	6872_at	7077_at	7296_at	7512_at	8189_at	8405_at	8464_at	8676_at	9142_at	9318_at	9546_at	9600_at	9731_at	9742_at	9891_at
10048_at	10360_at	10437_at	10557_at	10840_at	10902_at	11130_at	11341_at	114876_at	1356_at	1512_at	1613_at	1952_at	22944_at	23165_at	2323_at	23262_at	23299_at	27324_at	2806_at	30_at	3145_at	3213_at	3320_at	3621_at	3832_at	4690_at	5053_at	51079_at	5450_at	55001_at	5790_at	58503_at	60682_at	6121_at	6402_at	6430_at	6605_at	6886_at	7124_at	7165_at	7175_at	7412_at	84364_at	9061_at	9271_at	9341_at	9404_at	9516_at	9517_at
10062_at	10198_at	10211_at	10396_at	10728_at	10732_at	10873_at	1413_at	1514_at	155066_at	1733_at	1826_at	221_at	22844_at	22929_at	23161_at	23424_at	23580_at	25865_at	26121_at	2662_at	3113_at	3320_at	3801_at	3973_at	4062_at	4714_at	50813_at	5134_at	51635_at	5334_at	55001_at	55215_at	5919_at	5993_at	6047_at	6422_at	6511_at	6938_at	7272_at	7469_at	778_at	8424_at	8434_at	9015_at	9355_at	9369_at	94_at	9607_at	9768_at
10174_at	1029_at	10617_at	10989_at	11051_at	1462_at	2173_at	2280_at	23040_at	23341_at	2665_at	26993_at	3692_at	3845_at	3973_at	4502_at	4548_at	4647_at	4861_at	51103_at	51668_at	5176_at	5379_at	5436_at	54520_at	55702_at	5587_at	5932_at	6197_at	6470_at	6494_at	6497_at	6665_at	6833_at	7004_at	7095_at	7508_at	7805_at	79441_at	80740_at	8354_at	8567_at	8867_at	90865_at	910_at	9139_at	9358_at	9672_at	9709_at	9728_at
10155_at	10535_at	11014_at	1774_at	1842_at	2009_at	2192_at	23171_at	23380_at	25844_at	2622_at	2730_at	2737_at	29760_at	3159_at	3216_at	3551_at	3566_at	3613_at	3741_at	3800_at	3895_at	4208_at	5026_at	51031_at	5230_at	5445_at	54505_at	5495_at	56267_at	5648_at	5775_at	5909_at	6004_at	6137_at	6192_at	6461_at	6654_at	6659_at	6683_at	6714_at	6716_at	6776_at	7694_at	84942_at	8927_at	9140_at	94239_at	991_at	9919_at
1021_at	10262_at	1677_at	1733_at	2043_at	2107_at	22874_at	23484_at	26020_at	26051_at	26054_at	2618_at	3094_at	3155_at	3174_at	3195_at	36_at	3957_at	400506_at	4680_at	496_at	5019_at	506_at	51031_at	5126_at	5134_at	5525_at	55794_at	55837_at	56253_at	57509_at	58473_at	5890_at	6677_at	684_at	7062_at	7184_at	7379_at	7597_at	80143_at	8082_at	8323_at	8364_at	84525_at	8526_at	9122_at	926_at	9313_at	93594_at	9522_at
10005_at	10256_at	10795_at	10961_at	1109_at	11116_at	11281_at	175_at	186_at	2262_at	22869_at	22876_at	23172_at	23214_at	23317_at	2521_at	27229_at	2782_at	2999_at	3263_at	3293_at	3356_at	3434_at	4088_at	4331_at	490_at	5053_at	5436_at	5514_at	55573_at	5891_at	6005_at	617_at	6197_at	6347_at	64087_at	6495_at	6541_at	6625_at	7020_at	710_at	7508_at	7936_at	80208_at	81553_at	8193_at	8841_at	8935_at	9077_at	9771_at
100128124_at	10154_at	10268_at	10330_at	10393_at	10594_at	10652_at	1070_at	10949_at	11075_at	11243_at	1142_at	1298_at	131578_at	1439_at	1473_at	155_at	1593_at	1670_at	171017_at	2159_at	23032_at	23066_at	23126_at	23236_at	23474_at	23544_at	23660_at	256051_at	2561_at	26085_at	26091_at	26284_at	26610_at	2673_at	27098_at	27240_at	27339_at	2996_at	353500_at	3569_at	358_at	3741_at	3778_at	388714_at	3975_at	4036_at	4175_at	4245_at	4487_at
10060_at	10152_at	10212_at	10307_at	10382_at	10437_at	10587_at	10675_at	10791_at	10988_at	11118_at	11231_at	11345_at	1138_at	1305_at	148022_at	1509_at	1734_at	1749_at	175_at	1758_at	1825_at	1938_at	2078_at	221061_at	2235_at	22795_at	23029_at	23064_at	23228_at	23232_at	23511_at	23558_at	23659_at	25844_at	25915_at	26035_at	26286_at	2689_at	2694_at	273_at	2875_at	2965_at	2976_at	3065_at	3337_at	3420_at	3559_at	3736_at	3965_at
10241_at	1027_at	10279_at	10286_at	1033_at	10396_at	10479_at	10592_at	10647_at	10659_at	10694_at	10747_at	11019_at	11082_at	11102_at	11248_at	11313_at	1138_at	124565_at	1307_at	1398_at	1495_at	16_at	1635_at	2049_at	2118_at	2139_at	222642_at	22996_at	23348_at	23457_at	23613_at	251_at	25844_at	26001_at	26191_at	2624_at	285755_at	2887_at	2980_at	3037_at	3054_at	3101_at	338645_at	3487_at	3562_at	3709_at	3787_at	3889_at	3995_at
10048_at	1015_at	10155_at	10262_at	10330_at	10465_at	1048_at	10603_at	10769_at	1087_at	10879_at	10935_at	10961_at	11126_at	11161_at	126393_at	1528_at	1553_at	1579_at	1580_at	1604_at	1728_at	1762_at	1804_at	1837_at	1870_at	1952_at	2139_at	2150_at	22876_at	22948_at	2315_at	2318_at	23275_at	23308_at	23386_at	23506_at	2534_at	253982_at	25966_at	2651_at	266_at	2701_at	27035_at	27076_at	2741_at	2821_at	285672_at	2898_at	30836_at
10126_at	10295_at	10383_at	10422_at	1050_at	10567_at	10873_at	11031_at	11189_at	11341_at	1147_at	127544_at	1374_at	146691_at	146712_at	1635_at	1718_at	1783_at	1815_at	2100_at	2290_at	22907_at	23022_at	23136_at	23231_at	23598_at	2475_at	25763_at	25901_at	27232_at	27238_at	27257_at	27332_at	2791_at	284119_at	29957_at	301_at	322_at	3236_at	3268_at	3326_at	3357_at	3475_at	3512_at	3980_at	4086_at	410_at	417_at	4359_at	4714_at
1021_at	10223_at	1033_at	10332_at	10389_at	10521_at	10613_at	10664_at	11102_at	123_at	157_at	158_at	1819_at	1901_at	1991_at	2081_at	213_at	22853_at	22889_at	23168_at	2321_at	23286_at	23475_at	23531_at	23595_at	247_at	25878_at	2619_at	26227_at	2639_at	26707_at	27297_at	2981_at	29969_at	3158_at	3162_at	329_at	35_at	3512_at	3730_at	3783_at	4351_at	4437_at	4618_at	4632_at	4677_at	4680_at	5002_at	5092_at	5094_at
10144_at	10351_at	10536_at	10567_at	10627_at	10892_at	10897_at	10948_at	11156_at	11186_at	11321_at	11331_at	11338_at	1175_at	1213_at	139322_at	1435_at	1473_at	1758_at	1759_at	1777_at	1875_at	2037_at	2120_at	2168_at	2257_at	23007_at	23023_at	23362_at	23366_at	23379_at	2567_at	25891_at	27258_at	27299_at	2760_at	28954_at	2902_at	2920_at	3094_at	3208_at	3227_at	3399_at	3628_at	3638_at	3676_at	3725_at	3728_at	3909_at	390999_at
10096_at	10201_at	10269_at	10327_at	10950_at	10978_at	11196_at	1134_at	1183_at	1264_at	1418_at	146_at	1488_at	15_at	1521_at	1643_at	1814_at	196_at	2081_at	213_at	2203_at	2224_at	2230_at	22985_at	23014_at	23026_at	2316_at	23550_at	23625_at	23646_at	23660_at	245_at	2528_at	2553_at	25854_at	2632_at	2645_at	26872_at	27295_at	28955_at	3060_at	3094_at	3101_at	3141_at	3577_at	3605_at	3642_at	3663_at	3692_at	3741_at
10165_at	10181_at	10307_at	10450_at	10499_at	10793_at	10863_at	11153_at	1312_at	1397_at	1496_at	1525_at	1839_at	1965_at	2185_at	2261_at	23023_at	23095_at	23116_at	23162_at	23231_at	25816_at	25913_at	25937_at	2633_at	2688_at	2701_at	27347_at	27351_at	283450_at	2841_at	2909_at	2952_at	3145_at	3148_at	3551_at	3568_at	3620_at	3717_at	4060_at	4081_at	4092_at	4151_at	419_at	4208_at	4504_at	4634_at	4772_at	4829_at	5058_at
10114_at	10208_at	10435_at	10457_at	10464_at	10484_at	10544_at	10559_at	1060_at	1068_at	10712_at	1087_at	10961_at	11083_at	1114_at	1119_at	1291_at	1411_at	1439_at	1453_at	1522_at	1763_at	1880_at	1958_at	202_at	2042_at	2115_at	2137_at	22883_at	22929_at	2296_at	23178_at	23495_at	253943_at	25864_at	2592_at	25977_at	26191_at	26872_at	27109_at	2735_at	29851_at	3113_at	3628_at	3772_at	3902_at	3972_at	4123_at	4238_at	4253_at
10036_at	10215_at	10336_at	1041_at	10505_at	10524_at	11213_at	1134_at	1153_at	130916_at	140890_at	1520_at	1543_at	1580_at	177_at	1786_at	1875_at	200424_at	2145_at	23034_at	23094_at	23352_at	23362_at	23384_at	23429_at	246_at	2495_at	26_at	26018_at	2646_at	267_at	2675_at	2702_at	27032_at	286_at	2902_at	2957_at	29909_at	3007_at	3112_at	313_at	3212_at	3236_at	3283_at	3364_at	3479_at	353500_at	3626_at	3638_at	3748_at
10036_at	10049_at	10067_at	101_at	10139_at	10360_at	10493_at	10563_at	10565_at	10671_at	10681_at	10693_at	11119_at	1259_at	1373_at	140890_at	1429_at	1490_at	1604_at	171586_at	199731_at	1999_at	2123_at	2128_at	2250_at	2271_at	22878_at	23066_at	23150_at	23228_at	23244_at	23542_at	23562_at	2570_at	25913_at	261726_at	265_at	2736_at	284119_at	28955_at	2977_at	2987_at	29899_at	3084_at	3117_at	3356_at	3551_at	3557_at	3601_at	3603_at
10158_at	1039_at	10427_at	10579_at	10622_at	10631_at	10873_at	112_at	113419_at	1174_at	1381_at	1389_at	140465_at	153_at	1583_at	161_at	1773_at	2064_at	22849_at	22980_at	23047_at	23113_at	23224_at	23362_at	23761_at	2589_at	26211_at	26585_at	27044_at	2815_at	284403_at	2963_at	2994_at	313_at	3231_at	3340_at	3476_at	3551_at	3683_at	3745_at	3849_at	3889_at	3899_at	3902_at	40_at	4145_at	4154_at	4194_at	4350_at	4359_at
10024_at	1003_at	10212_at	10556_at	10566_at	10656_at	10730_at	10797_at	10897_at	11153_at	11202_at	1138_at	114088_at	139322_at	151011_at	167_at	1670_at	1798_at	1960_at	2052_at	2206_at	2274_at	23077_at	23163_at	23211_at	23370_at	23504_at	25804_at	2584_at	259197_at	2639_at	27013_at	2747_at	2863_at	2914_at	3033_at	3084_at	3373_at	3416_at	3609_at	3625_at	3654_at	3693_at	3763_at	4084_at	4103_at	4122_at	4502_at	4714_at	5018_at
10005_at	10020_at	10128_at	10165_at	10227_at	10234_at	10282_at	10643_at	10768_at	10857_at	11009_at	11100_at	11183_at	112_at	11277_at	11325_at	11331_at	1181_at	1297_at	1308_at	1399_at	162_at	1734_at	1869_at	1942_at	2099_at	2146_at	215_at	2295_at	23129_at	2318_at	23200_at	23341_at	23431_at	2567_at	2583_at	26013_at	26330_at	2729_at	2804_at	283537_at	29957_at	3257_at	334_at	3347_at	3354_at	3364_at	3476_at	372_at	3800_at
10229_at	10230_at	10237_at	1033_at	10418_at	10471_at	1060_at	10693_at	10758_at	10786_at	10797_at	10856_at	11325_at	1288_at	1374_at	1538_at	1845_at	1892_at	1992_at	2050_at	221395_at	22863_at	22875_at	23293_at	23300_at	23321_at	23467_at	2532_at	25836_at	26100_at	2623_at	27238_at	2921_at	29957_at	2998_at	3062_at	3145_at	3161_at	3198_at	3305_at	368_at	379_at	3848_at	3930_at	3980_at	3998_at	4049_at	4208_at	4316_at	4320_at
10149_at	10150_at	10178_at	10209_at	10213_at	10231_at	10484_at	10570_at	10660_at	10669_at	10693_at	10776_at	10926_at	11231_at	113177_at	114034_at	116039_at	117_at	124152_at	1326_at	1356_at	1410_at	146227_at	1501_at	1538_at	1938_at	1955_at	2004_at	2041_at	2202_at	2208_at	22885_at	22925_at	22926_at	2315_at	23197_at	2329_at	23513_at	23613_at	23625_at	23654_at	257_at	25763_at	259197_at	26112_at	2842_at	29072_at	3196_at	3239_at	3569_at
10024_at	10083_at	10188_at	10256_at	10262_at	10654_at	10989_at	10993_at	11055_at	11140_at	11277_at	1268_at	1327_at	1389_at	1612_at	162427_at	1627_at	1950_at	196_at	204851_at	2262_at	23155_at	2317_at	23177_at	25777_at	25809_at	26019_at	2619_at	2701_at	27032_at	27303_at	2863_at	2949_at	309_at	31_at	3166_at	3298_at	3399_at	3458_at	3460_at	3752_at	3791_at	3912_at	4327_at	433_at	4609_at	4713_at	473_at	5050_at	5078_at
10051_at	10090_at	10181_at	1045_at	10579_at	1088_at	10904_at	10905_at	10991_at	11183_at	11186_at	11258_at	1267_at	1406_at	1521_at	1616_at	173_at	175_at	1832_at	1936_at	200316_at	2006_at	2196_at	22821_at	22878_at	23031_at	23367_at	23426_at	23499_at	23545_at	23633_at	2568_at	2670_at	27076_at	27349_at	2915_at	3001_at	316_at	3174_at	334_at	3460_at	3490_at	3631_at	439_at	4618_at	4784_at	4897_at	51526_at	5188_at	5292_at
10178_at	10217_at	10263_at	10379_at	10474_at	1052_at	10529_at	10537_at	10578_at	1080_at	10972_at	10979_at	11104_at	1347_at	1454_at	1510_at	1528_at	157567_at	1791_at	1833_at	1945_at	2029_at	2063_at	22862_at	23247_at	23314_at	23761_at	2535_at	2561_at	25776_at	26057_at	26257_at	2645_at	269_at	27072_at	27130_at	27229_at	28973_at	2958_at	3059_at	3381_at	3396_at	3484_at	3749_at	3868_at	4151_at	4170_at	4291_at	4438_at	4588_at
1017_at	1020_at	10253_at	10484_at	10869_at	11024_at	11077_at	11151_at	1200_at	1365_at	146542_at	1519_at	1665_at	18_at	1892_at	1947_at	2011_at	2066_at	2150_at	221981_at	2250_at	22936_at	23053_at	23090_at	23173_at	23263_at	23433_at	23484_at	23534_at	2359_at	23647_at	2495_at	259197_at	25978_at	26035_at	26330_at	27_at	27287_at	275_at	2817_at	2917_at	3069_at	3109_at	3275_at	3396_at	3452_at	3739_at	3872_at	4143_at	4241_at
10019_at	100507436_at	10051_at	10272_at	10285_at	10286_at	10397_at	10484_at	10485_at	1050_at	10737_at	10857_at	109_at	10905_at	11341_at	117_at	1282_at	1315_at	1393_at	140462_at	1938_at	220_at	22930_at	22990_at	23112_at	2316_at	23166_at	23239_at	23295_at	23341_at	23373_at	23471_at	23475_at	23505_at	23770_at	2521_at	2530_at	25829_at	26040_at	26156_at	285527_at	2909_at	29994_at	3083_at	3297_at	3305_at	3664_at	3703_at	3990_at	4010_at
10026_at	10195_at	10749_at	10964_at	11065_at	11079_at	1152_at	1234_at	1437_at	1486_at	1544_at	171586_at	1842_at	2020_at	2168_at	2195_at	2290_at	22989_at	23019_at	23120_at	23166_at	23397_at	23401_at	23532_at	248_at	2516_at	25816_at	25978_at	26098_at	2639_at	2683_at	27332_at	283450_at	287_at	302_at	3157_at	3487_at	3590_at	3638_at	3685_at	3839_at	4055_at	4214_at	4301_at	4331_at	4691_at	4735_at	4784_at	4900_at	4926_at
10230_at	10285_at	10290_at	10393_at	10488_at	10753_at	10875_at	10961_at	1147_at	1208_at	133_at	1444_at	1476_at	1633_at	1880_at	1997_at	20_at	2069_at	2193_at	2230_at	2274_at	22900_at	23125_at	23151_at	23152_at	23176_at	23189_at	23285_at	23530_at	23532_at	23546_at	23657_at	2581_at	25816_at	2597_at	25998_at	26585_at	2702_at	27252_at	2743_at	2842_at	2898_at	2932_at	3156_at	3240_at	3605_at	3608_at	3742_at	3958_at	4084_at
10190_at	10276_at	10299_at	10457_at	10479_at	10518_at	10524_at	10787_at	11213_at	11335_at	114049_at	1301_at	154881_at	1659_at	1794_at	1816_at	2268_at	22874_at	22983_at	231_at	2331_at	23424_at	23433_at	23492_at	23646_at	2555_at	25809_at	26138_at	26872_at	2830_at	2835_at	2897_at	3111_at	3198_at	3454_at	3607_at	3663_at	3680_at	3778_at	3815_at	3884_at	388714_at	4026_at	4077_at	4107_at	4152_at	4194_at	4208_at	4286_at	4552_at
10042_at	10282_at	10652_at	10950_at	11142_at	11154_at	11247_at	11333_at	1434_at	1447_at	1460_at	1524_at	1525_at	1674_at	1811_at	196_at	215_at	2206_at	22845_at	23029_at	23059_at	23215_at	23254_at	23304_at	23316_at	2348_at	23517_at	23531_at	23637_at	259197_at	26278_at	26585_at	27250_at	27253_at	2804_at	284649_at	2922_at	2938_at	2996_at	330_at	3385_at	3641_at	3936_at	4143_at	4204_at	4548_at	4677_at	492_at	4935_at	51097_at
10111_at	10188_at	1032_at	10446_at	10579_at	10740_at	10745_at	1117_at	11243_at	11260_at	115207_at	1310_at	1349_at	1611_at	1804_at	1912_at	2027_at	2146_at	22918_at	22948_at	23138_at	23241_at	2561_at	25976_at	26038_at	261734_at	26707_at	2771_at	2800_at	2802_at	2852_at	2914_at	2977_at	3198_at	3217_at	325_at	3337_at	3440_at	3658_at	3998_at	41_at	4152_at	4179_at	4188_at	420_at	4282_at	4488_at	463_at	4647_at	501_at
10009_at	10133_at	10212_at	10295_at	10298_at	1051_at	10618_at	10637_at	10663_at	11057_at	11177_at	11248_at	11314_at	11341_at	1310_at	1356_at	1488_at	1558_at	1660_at	1729_at	1786_at	1841_at	1947_at	2043_at	2117_at	2167_at	2274_at	22944_at	23196_at	23259_at	2488_at	2532_at	2542_at	25841_at	26121_at	26227_at	2634_at	2641_at	27072_at	27295_at	2791_at	2979_at	29855_at	3443_at	347733_at	3484_at	36_at	37_at	3787_at	3972_at
10255_at	10265_at	10285_at	10401_at	10985_at	1105_at	1135_at	1305_at	1310_at	1351_at	1356_at	162_at	1674_at	1730_at	1828_at	2110_at	2113_at	2128_at	22_at	2217_at	2218_at	22899_at	229_at	23189_at	23367_at	23479_at	23543_at	23580_at	25836_at	2590_at	26048_at	2620_at	2800_at	286148_at	3294_at	3487_at	355_at	3620_at	3709_at	3760_at	3790_at	3937_at	4116_at	4188_at	4222_at	4301_at	4534_at	4683_at	4808_at	490_at
10051_at	10054_at	10246_at	10432_at	10473_at	10553_at	10748_at	11005_at	11046_at	1385_at	1501_at	1513_at	1544_at	1583_at	1622_at	1633_at	1733_at	1836_at	1948_at	1969_at	199_at	218_at	2193_at	2261_at	2272_at	2273_at	22878_at	23107_at	23387_at	23424_at	23432_at	23469_at	23741_at	25903_at	26018_at	26092_at	2843_at	28951_at	2962_at	3074_at	3172_at	326_at	348_at	350_at	3592_at	3635_at	3727_at	3763_at	3790_at	3815_at
10096_at	10203_at	10299_at	1032_at	11236_at	113177_at	1382_at	1503_at	161291_at	1741_at	1803_at	201229_at	21_at	220_at	2271_at	22795_at	22909_at	23077_at	23160_at	23167_at	23175_at	23178_at	2318_at	23228_at	23421_at	23475_at	23549_at	239_at	2548_at	25776_at	25903_at	26585_at	27_at	27253_at	283131_at	283459_at	2853_at	29896_at	2990_at	3060_at	3062_at	3281_at	330_at	3375_at	3399_at	3598_at	366_at	375790_at	3772_at	3925_at
10009_at	10103_at	10311_at	10396_at	10467_at	10577_at	10752_at	10938_at	11131_at	11230_at	130916_at	1390_at	1479_at	150_at	161291_at	1676_at	1823_at	1982_at	2192_at	23007_at	23022_at	23051_at	23403_at	23580_at	246_at	2495_at	2662_at	26707_at	27067_at	27315_at	27339_at	2830_at	283450_at	2863_at	2952_at	29903_at	3069_at	3294_at	3383_at	3706_at	3790_at	3834_at	3897_at	4069_at	41_at	4131_at	4189_at	439_at	4544_at	4552_at
10036_at	1030_at	10454_at	1048_at	10567_at	10575_at	11117_at	11129_at	1175_at	1286_at	1382_at	140462_at	148066_at	1636_at	1770_at	1909_at	1910_at	1991_at	203069_at	2074_at	2077_at	2139_at	22890_at	2294_at	22948_at	23026_at	23029_at	23102_at	23198_at	2323_at	23261_at	25809_at	25822_at	26049_at	2621_at	2691_at	27089_at	27285_at	2798_at	2833_at	3206_at	3631_at	3692_at	3713_at	3726_at	375449_at	3904_at	4288_at	4332_at	4342_at
10208_at	10274_at	10516_at	10844_at	10879_at	11127_at	11278_at	1191_at	1441_at	157567_at	1622_at	1786_at	1800_at	2069_at	221981_at	23041_at	23127_at	23161_at	23166_at	23200_at	23208_at	23270_at	23524_at	24138_at	2558_at	25792_at	25799_at	25900_at	26051_at	26994_at	27044_at	27293_at	2765_at	2921_at	3090_at	3115_at	3385_at	3642_at	3691_at	3713_at	378_at	379_at	3978_at	4088_at	4109_at	4143_at	4351_at	4610_at	4628_at	4689_at
10010_at	10051_at	10602_at	10613_at	11046_at	11069_at	11104_at	11252_at	1191_at	1404_at	150094_at	1521_at	1643_at	171586_at	1717_at	1869_at	1948_at	2017_at	208_at	2101_at	2118_at	2123_at	2247_at	2251_at	23025_at	23090_at	23216_at	23219_at	23231_at	23370_at	23504_at	24149_at	2556_at	25998_at	26091_at	27236_at	27350_at	2744_at	2747_at	2794_at	2827_at	2846_at	286205_at	2870_at	29909_at	3099_at	3182_at	328_at	346157_at	3577_at
10050_at	10276_at	1039_at	10567_at	10656_at	10682_at	10793_at	10959_at	11258_at	1288_at	1314_at	1381_at	1586_at	1608_at	1649_at	1755_at	1796_at	1820_at	1826_at	1875_at	1952_at	199731_at	2054_at	2100_at	219333_at	221061_at	22906_at	22977_at	23089_at	23203_at	23252_at	2330_at	23318_at	2532_at	2538_at	25844_at	25855_at	26118_at	2615_at	26150_at	27_at	27063_at	27235_at	2734_at	2819_at	3176_at	362_at	3726_at	3782_at	384_at
10005_at	10026_at	10079_at	10111_at	10244_at	10472_at	10576_at	10594_at	10631_at	10636_at	10755_at	10787_at	108_at	11337_at	11339_at	114876_at	116372_at	1173_at	1212_at	131578_at	1396_at	1439_at	1610_at	1802_at	1808_at	1974_at	2030_at	21_at	210_at	2125_at	23060_at	23215_at	23269_at	23305_at	23361_at	23371_at	2354_at	23760_at	2526_at	25776_at	25801_at	25816_at	2631_at	26993_at	2914_at	30008_at	3068_at	3248_at	325_at	3384_at
10062_at	10154_at	10155_at	10241_at	10266_at	10336_at	1041_at	10499_at	10612_at	10652_at	10714_at	10778_at	11131_at	11330_at	113878_at	1232_at	124152_at	1406_at	1496_at	158427_at	1622_at	1733_at	1786_at	2020_at	22941_at	23180_at	23197_at	23223_at	23348_at	25829_at	27253_at	27292_at	27315_at	2813_at	28996_at	3326_at	3560_at	3680_at	3700_at	3746_at	38_at	3931_at	397_at	3995_at	405_at	4063_at	4189_at	4308_at	4340_at	4352_at
10024_at	10256_at	10440_at	10472_at	10577_at	10608_at	10630_at	11258_at	11346_at	114932_at	1236_at	1305_at	1477_at	150094_at	1519_at	1534_at	1639_at	2047_at	2066_at	2253_at	2260_at	22859_at	22880_at	22994_at	23051_at	23165_at	23405_at	2521_at	26049_at	27099_at	2717_at	2898_at	2923_at	347902_at	350_at	3576_at	3703_at	4008_at	4313_at	4486_at	4654_at	4723_at	4854_at	4862_at	4882_at	4924_at	4974_at	501_at	50628_at	51020_at
1000_at	1019_at	10201_at	10256_at	10333_at	10542_at	10737_at	10974_at	11020_at	11066_at	11221_at	11251_at	1130_at	11335_at	113419_at	133619_at	1409_at	1482_at	1730_at	1896_at	1947_at	2035_at	204_at	22_at	23036_at	23062_at	23165_at	23172_at	2329_at	23321_at	23467_at	26052_at	2709_at	27254_at	2842_at	285755_at	2925_at	3137_at	3182_at	339479_at	355_at	3590_at	3703_at	3832_at	3840_at	3985_at	3992_at	440_at	4481_at	4524_at
10214_at	10220_at	10400_at	10418_at	10446_at	10461_at	10516_at	10663_at	10915_at	11199_at	115123_at	1153_at	116832_at	123_at	1351_at	1381_at	1836_at	208_at	2098_at	217_at	2197_at	2213_at	22795_at	22868_at	22885_at	22899_at	22925_at	23266_at	23635_at	2670_at	2691_at	27063_at	27076_at	27304_at	2747_at	2784_at	2906_at	2968_at	2978_at	329_at	3357_at	3512_at	3514_at	3606_at	3741_at	3787_at	3840_at	3882_at	392_at	3929_at
10398_at	10534_at	10536_at	10572_at	10677_at	10966_at	11001_at	11122_at	11154_at	11329_at	11336_at	1207_at	1266_at	1441_at	1519_at	153_at	1615_at	1633_at	1665_at	1780_at	1952_at	2013_at	2063_at	2135_at	2181_at	223117_at	22856_at	23076_at	23136_at	23196_at	253982_at	2622_at	26953_at	2889_at	3181_at	343_at	3675_at	3709_at	3956_at	4037_at	4064_at	4190_at	4288_at	4300_at	4319_at	466_at	4771_at	4852_at	4853_at	4901_at
10051_at	10075_at	10253_at	10379_at	10492_at	10579_at	10621_at	11007_at	11213_at	11260_at	11325_at	11336_at	1269_at	140465_at	1611_at	1826_at	1827_at	1828_at	2130_at	2161_at	2218_at	22862_at	2297_at	23194_at	23269_at	23295_at	23316_at	23334_at	23397_at	23483_at	26275_at	2697_at	26998_at	27165_at	2767_at	2835_at	2972_at	30837_at	3131_at	3459_at	3543_at	3641_at	3839_at	3987_at	4090_at	4100_at	4144_at	4157_at	4253_at	4301_at
1001_at	10175_at	10233_at	10312_at	10370_at	10518_at	10528_at	1053_at	10534_at	10840_at	11099_at	1460_at	151011_at	1632_at	1638_at	1662_at	1749_at	1910_at	1947_at	22925_at	22954_at	22977_at	23076_at	23168_at	23281_at	23397_at	23450_at	23647_at	253943_at	25793_at	25807_at	25928_at	25949_at	2676_at	2719_at	27286_at	2744_at	2805_at	284_at	285_at	28954_at	2918_at	2950_at	3002_at	3141_at	3211_at	3326_at	3433_at	3683_at	4094_at
10058_at	10217_at	10776_at	11061_at	11074_at	11126_at	11345_at	1138_at	114049_at	115_at	116_at	1184_at	1284_at	1288_at	1345_at	159963_at	1857_at	2069_at	219333_at	22916_at	23193_at	23286_at	23358_at	23474_at	2353_at	23673_at	2487_at	251_at	2549_at	2558_at	25854_at	25855_at	259197_at	26013_at	2735_at	2767_at	2912_at	2931_at	29901_at	306_at	3113_at	3586_at	3662_at	3745_at	3852_at	387032_at	3913_at	4089_at	4337_at	4350_at
10144_at	10272_at	10563_at	10636_at	11098_at	11252_at	114_at	114088_at	124044_at	1298_at	1305_at	1421_at	153_at	1869_at	2109_at	2170_at	2191_at	2239_at	22849_at	23059_at	23133_at	23140_at	23158_at	2317_at	2323_at	23256_at	25903_at	2622_at	26585_at	2707_at	27098_at	27121_at	27295_at	29_at	301_at	3032_at	3298_at	334_at	3358_at	3512_at	362_at	3627_at	366_at	3936_at	4017_at	4131_at	4211_at	433_at	4534_at	4688_at
10168_at	10237_at	1025_at	10277_at	10285_at	10445_at	10493_at	10499_at	10553_at	10621_at	108_at	1080_at	11011_at	11014_at	1152_at	125_at	140609_at	1525_at	1636_at	1654_at	1796_at	1809_at	1837_at	201134_at	221749_at	22895_at	22900_at	2296_at	22990_at	23176_at	23209_at	23240_at	23276_at	23293_at	23658_at	25_at	2570_at	25864_at	26469_at	2820_at	2890_at	29903_at	3166_at	3249_at	3547_at	356_at	378_at	4154_at	4168_at	4234_at
1003_at	10154_at	10287_at	1031_at	10437_at	1052_at	10562_at	10725_at	10752_at	10929_at	10957_at	11026_at	11309_at	116986_at	1849_at	196993_at	2013_at	2122_at	2123_at	2286_at	22925_at	22936_at	22998_at	2302_at	23172_at	23263_at	23362_at	23386_at	23549_at	2494_at	2517_at	2581_at	25839_at	25850_at	25998_at	26138_at	27013_at	27072_at	2775_at	283131_at	3273_at	347902_at	3512_at	369_at	3833_at	3835_at	390616_at	4060_at	4092_at	432_at
10050_at	10248_at	10293_at	10581_at	10632_at	10857_at	10868_at	10893_at	11113_at	1155_at	130074_at	1636_at	1670_at	1824_at	1842_at	2161_at	221061_at	2308_at	23347_at	23468_at	2528_at	25777_at	2592_at	26013_at	26050_at	2618_at	26240_at	2650_at	266_at	26872_at	26993_at	27032_at	27303_at	2780_at	2915_at	2949_at	2996_at	3087_at	3242_at	3489_at	3861_at	3868_at	4520_at	4899_at	4973_at	5092_at	51031_at	51460_at	5311_at	5324_at
10062_at	10079_at	10158_at	10445_at	10468_at	10625_at	10733_at	10745_at	10972_at	11009_at	1101_at	11030_at	11031_at	11142_at	1123_at	117178_at	1642_at	217_at	221395_at	2272_at	23255_at	2335_at	23398_at	2567_at	25802_at	25970_at	26130_at	26235_at	26993_at	2705_at	27253_at	27287_at	2787_at	2805_at	29072_at	2984_at	3030_at	310_at	3371_at	3669_at	3704_at	3752_at	3990_at	4291_at	4584_at	4634_at	4724_at	51020_at	51362_at	51421_at
10007_at	10190_at	10370_at	10493_at	10576_at	1062_at	10632_at	1075_at	10865_at	10988_at	11145_at	11184_at	1142_at	118_at	124152_at	1290_at	1301_at	1453_at	1479_at	1793_at	1854_at	1855_at	221037_at	22834_at	22894_at	22899_at	23011_at	23017_at	23089_at	23105_at	23170_at	23305_at	23322_at	23392_at	23451_at	23452_at	23564_at	25794_at	2642_at	3159_at	3375_at	3676_at	3708_at	3799_at	384_at	4026_at	4586_at	460_at	4804_at	5008_at
10188_at	10196_at	10318_at	10461_at	10566_at	10665_at	10666_at	1080_at	10929_at	11138_at	11153_at	1191_at	1417_at	1421_at	1444_at	1657_at	171546_at	18_at	1815_at	1831_at	196993_at	1977_at	20_at	2099_at	2192_at	2208_at	22997_at	23071_at	2323_at	2328_at	23443_at	259230_at	26011_at	2695_at	27163_at	27299_at	2879_at	29851_at	3283_at	3429_at	3608_at	3745_at	3760_at	3766_at	3805_at	3853_at	3977_at	4026_at	4168_at	4189_at
1000_at	10021_at	10036_at	10160_at	10190_at	10199_at	10327_at	10422_at	10513_at	10905_at	10994_at	11009_at	11046_at	11104_at	1124_at	1380_at	1478_at	153_at	1608_at	1816_at	1936_at	2005_at	201134_at	221749_at	2222_at	23011_at	23387_at	2339_at	23506_at	23644_at	23649_at	25782_at	25794_at	259_at	25963_at	261726_at	2619_at	2650_at	2709_at	27239_at	27255_at	27349_at	2869_at	3155_at	3578_at	3592_at	3717_at	3766_at	387032_at	4087_at
1014_at	10512_at	10563_at	10610_at	10613_at	10671_at	10786_at	10952_at	11232_at	113177_at	116984_at	125_at	1287_at	140883_at	147_at	1474_at	1602_at	1642_at	166_at	1802_at	1824_at	1843_at	1955_at	2066_at	222658_at	22848_at	22849_at	23051_at	23649_at	26148_at	2995_at	30000_at	324_at	3297_at	3359_at	339105_at	3670_at	3797_at	389_at	402_at	404672_at	4058_at	4085_at	4148_at	415_at	4155_at	4171_at	4351_at	4676_at	4853_at
10095_at	10793_at	10802_at	10899_at	11152_at	11181_at	1180_at	1200_at	1612_at	171586_at	1729_at	1802_at	1912_at	2002_at	2022_at	2064_at	2218_at	222255_at	223_at	2318_at	23272_at	23302_at	23350_at	23398_at	23505_at	23515_at	23705_at	2572_at	2580_at	26509_at	26585_at	27099_at	271_at	2835_at	2975_at	29966_at	3312_at	3363_at	34_at	3443_at	3674_at	3728_at	3738_at	3764_at	4150_at	4157_at	4354_at	4617_at	4624_at	4735_at
10007_at	10285_at	10317_at	10331_at	10379_at	10389_at	10615_at	10631_at	10908_at	11030_at	1297_at	1307_at	1486_at	1487_at	1595_at	1636_at	171586_at	1839_at	2043_at	210_at	2155_at	2189_at	2248_at	22888_at	2294_at	23059_at	23114_at	23175_at	23216_at	23386_at	23568_at	23616_at	25850_at	2592_at	26035_at	2627_at	26578_at	27043_at	2794_at	28232_at	286_at	2920_at	29896_at	3087_at	3185_at	3227_at	3269_at	3312_at	3320_at	3476_at
10024_at	10126_at	10268_at	1031_at	10331_at	10434_at	10458_at	10615_at	10695_at	11044_at	1105_at	11138_at	1117_at	11248_at	1142_at	114882_at	1236_at	1408_at	1511_at	154_at	157869_at	158427_at	167227_at	1880_at	221_at	2247_at	2273_at	22821_at	23017_at	2314_at	23251_at	23595_at	25801_at	25844_at	25898_at	25903_at	2673_at	27163_at	27230_at	27287_at	27335_at	28_at	2817_at	2835_at	3060_at	3269_at	359_at	3598_at	3840_at	3860_at
100_at	10265_at	10411_at	10467_at	10671_at	10791_at	1080_at	10956_at	11065_at	11170_at	11193_at	113878_at	1158_at	1378_at	1522_at	1591_at	1796_at	2122_at	2172_at	2189_at	2208_at	2257_at	22872_at	22881_at	22977_at	23026_at	23049_at	23061_at	23157_at	2317_at	23301_at	23321_at	23380_at	23438_at	2548_at	25829_at	26050_at	2641_at	3065_at	312_at	3227_at	3428_at	3434_at	3670_at	3706_at	3749_at	375057_at	4091_at	4134_at	4143_at
10057_at	10062_at	10225_at	10330_at	10554_at	10564_at	1087_at	11072_at	127544_at	140462_at	1464_at	15_at	1576_at	1581_at	1825_at	1956_at	2030_at	2038_at	2125_at	2252_at	22868_at	230_at	23082_at	23126_at	23173_at	23221_at	23251_at	23269_at	23365_at	2355_at	241_at	25822_at	2590_at	25924_at	26993_at	27020_at	27069_at	27347_at	2767_at	283537_at	2926_at	2931_at	2972_at	3110_at	3133_at	3182_at	3418_at	3449_at	3512_at	3608_at
10149_at	1016_at	1025_at	10322_at	10493_at	10524_at	10570_at	10636_at	11006_at	11037_at	11054_at	11202_at	11314_at	1191_at	133_at	1352_at	1409_at	1523_at	1588_at	1938_at	200081_at	2130_at	22859_at	23051_at	23220_at	2324_at	23333_at	23362_at	23500_at	25972_at	26019_at	26038_at	26136_at	27099_at	27257_at	2730_at	28973_at	3030_at	3073_at	3091_at	3134_at	3140_at	3281_at	3385_at	355_at	3671_at	3787_at	3975_at	4048_at	4094_at
10095_at	10096_at	1013_at	10625_at	10651_at	10755_at	10840_at	10916_at	11015_at	11034_at	11080_at	11193_at	11197_at	11336_at	1267_at	1271_at	1284_at	1290_at	1448_at	1737_at	1785_at	1804_at	1947_at	196993_at	199_at	2271_at	22832_at	22883_at	2295_at	22989_at	23268_at	23271_at	23576_at	23640_at	2618_at	2641_at	27101_at	27163_at	2762_at	2778_at	2819_at	2979_at	319_at	3217_at	3543_at	3692_at	373_at	3950_at	4282_at	4357_at
10157_at	10199_at	10939_at	10979_at	11137_at	11199_at	113177_at	1397_at	1465_at	1610_at	1814_at	202_at	2042_at	204851_at	2081_at	2123_at	2204_at	2213_at	22996_at	231_at	23208_at	23318_at	23547_at	23608_at	2395_at	2634_at	2643_at	26578_at	2717_at	2797_at	2810_at	2815_at	2925_at	29890_at	3033_at	3043_at	3093_at	3117_at	3267_at	3313_at	3549_at	3765_at	384_at	410_at	4107_at	4282_at	4504_at	4646_at	4686_at	4803_at
1013_at	10216_at	10274_at	10311_at	10391_at	10396_at	10468_at	10494_at	10558_at	10753_at	10961_at	1123_at	1233_at	145389_at	1587_at	1796_at	1955_at	2047_at	2123_at	221749_at	22845_at	22873_at	22900_at	23082_at	2309_at	23215_at	23358_at	23620_at	2538_at	25829_at	25936_at	26051_at	26659_at	27109_at	27163_at	284119_at	2983_at	3309_at	3678_at	3705_at	3815_at	387082_at	389715_at	3920_at	393_at	4000_at	4033_at	4057_at	4114_at	4288_at
10247_at	1028_at	10525_at	10693_at	11170_at	11186_at	11278_at	11332_at	1155_at	1181_at	120_at	1395_at	1428_at	150_at	1519_at	1535_at	157869_at	1616_at	166647_at	1843_at	2067_at	2099_at	2134_at	22826_at	22843_at	23250_at	2327_at	23352_at	23471_at	23480_at	23514_at	23516_at	23562_at	254531_at	26018_at	26240_at	2760_at	2842_at	284403_at	2956_at	3215_at	3485_at	3588_at	3713_at	400_at	4001_at	4088_at	4090_at	4112_at	4494_at
10428_at	10769_at	11236_at	114088_at	1238_at	1294_at	1463_at	1535_at	1672_at	1740_at	1849_at	200081_at	2050_at	2167_at	222642_at	22863_at	23011_at	23217_at	23275_at	2329_at	23338_at	23345_at	23359_at	23443_at	2583_at	25841_at	25900_at	25939_at	26959_at	27163_at	27285_at	2825_at	2890_at	2901_at	29969_at	3112_at	3170_at	3172_at	3236_at	3299_at	347344_at	350_at	3512_at	355_at	3621_at	3675_at	3868_at	3925_at	4037_at	4085_at
10103_at	10130_at	10195_at	10196_at	10234_at	10248_at	10327_at	10402_at	10409_at	10462_at	10631_at	10663_at	10865_at	1105_at	11078_at	11146_at	11169_at	11343_at	1173_at	140_at	146542_at	1506_at	16_at	1773_at	178_at	20_at	2051_at	2124_at	2193_at	2196_at	23149_at	23186_at	23251_at	23299_at	23331_at	23369_at	25849_at	25888_at	25941_at	2694_at	27252_at	27296_at	29896_at	3028_at	3363_at	3593_at	3674_at	3689_at	3706_at	3842_at
10522_at	10621_at	10775_at	11009_at	11138_at	11186_at	11245_at	119_at	1203_at	1208_at	1269_at	1406_at	146057_at	1515_at	1584_at	1727_at	1812_at	1869_at	196_at	1981_at	201229_at	2022_at	2059_at	219654_at	2203_at	22941_at	23387_at	23476_at	23544_at	2487_at	25963_at	26092_at	26156_at	26206_at	2622_at	2642_at	2662_at	2677_at	27095_at	2788_at	29_at	3061_at	3110_at	3275_at	3281_at	3385_at	341_at	3418_at	359_at	3638_at
10660_at	10846_at	10879_at	1102_at	11056_at	11116_at	11152_at	11262_at	11281_at	11311_at	11322_at	11336_at	1158_at	1281_at	1369_at	1437_at	1519_at	167_at	1678_at	1823_at	19_at	1942_at	2091_at	22852_at	23026_at	23212_at	23213_at	23367_at	23495_at	23524_at	23527_at	23607_at	23620_at	2571_at	25977_at	26707_at	27000_at	29906_at	29984_at	3217_at	3678_at	3753_at	3910_at	4025_at	4126_at	4130_at	4259_at	4308_at	4609_at	4684_at
100272147_at	10134_at	10223_at	10233_at	10331_at	10360_at	10608_at	10810_at	10846_at	10856_at	10906_at	11065_at	11189_at	11251_at	11340_at	1387_at	1674_at	1690_at	1727_at	1775_at	1837_at	2213_at	22884_at	22918_at	2321_at	23274_at	23288_at	23460_at	256051_at	25903_at	26064_at	2618_at	27258_at	287_at	2905_at	29799_at	30836_at	3084_at	3099_at	3215_at	3268_at	3554_at	3588_at	363_at	3691_at	3801_at	4062_at	412_at	440073_at	460_at
10048_at	10288_at	10563_at	10750_at	10961_at	10988_at	1192_at	146542_at	1551_at	1718_at	1848_at	1869_at	2006_at	2018_at	2038_at	2044_at	2122_at	216_at	22873_at	22996_at	23026_at	23041_at	23089_at	2328_at	23303_at	23312_at	23362_at	23379_at	23484_at	23515_at	23541_at	2549_at	25807_at	25956_at	25966_at	26020_at	26128_at	26574_at	2664_at	2717_at	27291_at	2733_at	2737_at	284_at	29780_at	3068_at	3192_at	3376_at	3418_at	346157_at
10245_at	10425_at	10436_at	10487_at	10573_at	10648_at	11309_at	11335_at	1145_at	1158_at	1268_at	1329_at	133_at	1359_at	1368_at	1512_at	186_at	2014_at	202559_at	221443_at	22877_at	22920_at	23026_at	23148_at	2317_at	23361_at	23397_at	23457_at	23474_at	23475_at	23774_at	25855_at	25924_at	27072_at	27109_at	2765_at	3060_at	3093_at	3164_at	3371_at	3482_at	3621_at	3675_at	3705_at	3973_at	4066_at	4171_at	4253_at	4330_at	444_at
10_at	10079_at	10150_at	1021_at	10255_at	10293_at	104_at	10552_at	10587_at	10740_at	10795_at	10810_at	10926_at	1112_at	113251_at	11341_at	1302_at	149111_at	1666_at	1775_at	1902_at	1964_at	1979_at	2274_at	22872_at	23001_at	23307_at	23390_at	25792_at	25913_at	26009_at	26038_at	26092_at	26136_at	26148_at	261726_at	2720_at	27258_at	2815_at	28951_at	2931_at	3292_at	3572_at	3798_at	3938_at	396_at	4115_at	4137_at	4329_at	4504_at
10421_at	10437_at	1052_at	10567_at	10712_at	11144_at	11335_at	123_at	1317_at	1396_at	1439_at	1511_at	157_at	1643_at	1855_at	1890_at	2189_at	221692_at	22858_at	23017_at	23047_at	23138_at	23199_at	23247_at	2350_at	23604_at	23637_at	25940_at	25941_at	25983_at	26011_at	2643_at	26659_at	2925_at	34_at	343_at	3482_at	3489_at	3556_at	3566_at	3685_at	3713_at	3730_at	414_at	4212_at	4635_at	4637_at	4668_at	4713_at	4772_at
10000_at	10062_at	10544_at	10563_at	10659_at	10801_at	1088_at	10980_at	147339_at	1601_at	1729_at	176_at	1760_at	1999_at	203197_at	205564_at	221749_at	23030_at	23098_at	23166_at	23209_at	23312_at	23499_at	25940_at	25988_at	2702_at	27065_at	271_at	27107_at	27284_at	2737_at	2833_at	2961_at	29903_at	3080_at	3423_at	345_at	3678_at	3727_at	377_at	3790_at	3805_at	381_at	390616_at	3909_at	3916_at	4063_at	4189_at	4325_at	4588_at
10013_at	1015_at	10155_at	10229_at	10449_at	10522_at	10775_at	10923_at	10956_at	11118_at	11151_at	11322_at	1193_at	1264_at	162427_at	1891_at	1996_at	2015_at	2098_at	2232_at	22885_at	22985_at	23062_at	23228_at	23468_at	23504_at	23509_at	23527_at	25_at	25844_at	25937_at	27030_at	2712_at	2803_at	2830_at	284119_at	30008_at	30849_at	3172_at	3217_at	356_at	3569_at	3757_at	3791_at	3795_at	4067_at	4137_at	4184_at	4189_at	4336_at
10093_at	10138_at	10230_at	10397_at	10750_at	11025_at	11063_at	11126_at	112_at	113419_at	1137_at	1558_at	1577_at	174_at	1783_at	22927_at	22929_at	22944_at	23054_at	23057_at	23324_at	23341_at	23633_at	23657_at	23710_at	238_at	2559_at	2561_at	25840_at	2615_at	2644_at	26574_at	2702_at	27289_at	2976_at	303_at	3156_at	3202_at	3232_at	3251_at	3358_at	3606_at	368_at	3682_at	3849_at	4163_at	4291_at	430_at	4661_at	4673_at
10149_at	10152_at	10578_at	10985_at	11015_at	11166_at	11222_at	118_at	1287_at	150_at	1510_at	1537_at	1607_at	1825_at	1995_at	199870_at	2051_at	2203_at	221749_at	2235_at	230_at	23300_at	23347_at	23480_at	2528_at	25813_at	26212_at	2677_at	26872_at	26998_at	27036_at	27253_at	27297_at	2787_at	2875_at	2905_at	2922_at	2926_at	2980_at	3043_at	3046_at	3108_at	3293_at	3352_at	3553_at	3746_at	375057_at	3796_at	4141_at	440_at
10128_at	10152_at	10268_at	10371_at	10522_at	1053_at	10538_at	10562_at	10859_at	11189_at	113419_at	1445_at	162427_at	175_at	178_at	1808_at	1822_at	2172_at	221_at	22924_at	22986_at	23_at	2334_at	2348_at	2492_at	25841_at	25854_at	261726_at	2620_at	26227_at	27296_at	2779_at	2954_at	3000_at	30000_at	3273_at	3418_at	3512_at	3613_at	3769_at	3823_at	3990_at	4089_at	4131_at	4640_at	489_at	50649_at	50813_at	5101_at	5136_at
10046_at	1014_at	10255_at	10606_at	1063_at	10647_at	10725_at	10980_at	10990_at	11044_at	11193_at	1144_at	116984_at	1272_at	129025_at	1361_at	140890_at	1410_at	152559_at	1611_at	161291_at	1666_at	1902_at	1958_at	221981_at	2254_at	23301_at	23423_at	23461_at	23492_at	23541_at	25793_at	259217_at	26121_at	27072_at	27349_at	2778_at	3110_at	3292_at	3376_at	3613_at	3617_at	3696_at	3713_at	3827_at	4157_at	4281_at	4828_at	5080_at	5176_at
10100_at	10154_at	10201_at	1021_at	10252_at	1062_at	11065_at	11166_at	11213_at	11257_at	11260_at	1180_at	133_at	1444_at	146227_at	175_at	181_at	1838_at	1948_at	196993_at	201229_at	2153_at	22936_at	23031_at	23398_at	23530_at	23616_at	23649_at	25802_at	25820_at	25849_at	26146_at	2623_at	27_at	27076_at	2720_at	2737_at	2963_at	3001_at	3431_at	375056_at	3753_at	389715_at	4013_at	4023_at	4100_at	4179_at	4691_at	50937_at	5207_at
10111_at	10418_at	10518_at	10548_at	10616_at	10659_at	10716_at	11135_at	11330_at	1138_at	147694_at	1672_at	175_at	2036_at	2113_at	2114_at	221830_at	22870_at	22873_at	22924_at	23075_at	23143_at	23204_at	23216_at	23433_at	25809_at	25833_at	25976_at	26064_at	2638_at	2651_at	2672_at	27077_at	27287_at	3067_at	3080_at	30817_at	3140_at	3181_at	329_at	3320_at	3566_at	379_at	3884_at	3990_at	4582_at	4605_at	4666_at	4783_at	4985_at
10647_at	10653_at	10786_at	11001_at	11018_at	11072_at	11102_at	11144_at	11248_at	123_at	1298_at	1741_at	175_at	1871_at	1979_at	202559_at	2053_at	211_at	2151_at	2206_at	22887_at	23095_at	23155_at	23160_at	23286_at	25776_at	27254_at	2747_at	284119_at	2975_at	3094_at	3115_at	3174_at	3208_at	3290_at	3357_at	3551_at	3592_at	3601_at	3607_at	3706_at	3717_at	372_at	3857_at	402055_at	4200_at	4211_at	4335_at	4677_at	4698_at
10114_at	10121_at	10127_at	10209_at	10628_at	10677_at	10916_at	11059_at	11138_at	11181_at	11248_at	116138_at	1305_at	157680_at	1580_at	166647_at	1690_at	1999_at	2051_at	2161_at	22926_at	22937_at	23219_at	23350_at	23505_at	23513_at	25888_at	25928_at	26038_at	2633_at	26532_at	2817_at	2931_at	29899_at	3054_at	3249_at	3385_at	3431_at	3665_at	3880_at	388714_at	393_at	4008_at	406_at	4137_at	4149_at	415_at	483_at	4886_at	5053_at
10048_at	10054_at	10165_at	10196_at	10209_at	1021_at	10213_at	10425_at	10766_at	10935_at	11309_at	1235_at	1307_at	181_at	1910_at	1959_at	229_at	23033_at	23081_at	23082_at	23189_at	23214_at	23268_at	23304_at	23380_at	23384_at	23598_at	23623_at	2483_at	2516_at	2542_at	2548_at	2555_at	25759_at	25801_at	25820_at	26585_at	2660_at	26707_at	27163_at	27285_at	2917_at	3030_at	308_at	3265_at	3306_at	3373_at	353_at	3620_at	3667_at
10128_at	10268_at	10325_at	10464_at	10512_at	10566_at	10579_at	10857_at	10926_at	10994_at	11126_at	11340_at	114049_at	1175_at	1192_at	126208_at	147_at	152_at	1748_at	181_at	187_at	1936_at	199731_at	201134_at	2230_at	2281_at	23072_at	23322_at	2527_at	25770_at	2580_at	2631_at	2639_at	2672_at	27102_at	27336_at	2769_at	2802_at	2861_at	2899_at	2990_at	3176_at	328_at	334_at	3434_at	3442_at	3514_at	3596_at	3685_at	4036_at
10024_at	100316904_at	1020_at	10202_at	10205_at	10561_at	10592_at	10782_at	10980_at	1102_at	11068_at	11213_at	115817_at	1238_at	1278_at	1306_at	1318_at	1499_at	158_at	1671_at	2012_at	207_at	22985_at	23053_at	23367_at	2358_at	23769_at	25797_at	25842_at	25970_at	2634_at	2702_at	27069_at	27124_at	2745_at	2781_at	286148_at	2960_at	3101_at	3207_at	3267_at	34_at	3489_at	3638_at	3985_at	410_at	4599_at	4691_at	4914_at	4928_at
10051_at	10054_at	10060_at	10168_at	10280_at	10288_at	10383_at	1039_at	10482_at	10814_at	10975_at	11001_at	11040_at	11140_at	11181_at	11196_at	11346_at	115817_at	118_at	1290_at	1351_at	1380_at	1390_at	140609_at	1455_at	1487_at	1559_at	1662_at	1777_at	1832_at	22902_at	22927_at	23125_at	23236_at	23639_at	2538_at	2549_at	25776_at	25864_at	26018_at	2628_at	27292_at	2773_at	3198_at	3443_at	3574_at	3598_at	3756_at	3776_at	3779_at
10038_at	10076_at	10178_at	10198_at	10274_at	10518_at	10630_at	10643_at	1111_at	112_at	113177_at	1137_at	1181_at	1300_at	133_at	151162_at	1733_at	175_at	185_at	1983_at	2000_at	200576_at	2150_at	2241_at	2248_at	22796_at	22808_at	22911_at	23379_at	23580_at	23635_at	23705_at	23741_at	23770_at	2528_at	26013_at	26035_at	26050_at	2618_at	27229_at	27332_at	286205_at	2952_at	320_at	3284_at	3430_at	3512_at	3609_at	3727_at	3832_at
10024_at	10134_at	10227_at	10256_at	10427_at	10440_at	10589_at	10602_at	10693_at	10755_at	10979_at	11140_at	11326_at	1145_at	1193_at	124222_at	1288_at	1345_at	1404_at	1573_at	1618_at	171586_at	1827_at	1847_at	19_at	1942_at	2035_at	22911_at	23012_at	23060_at	23111_at	2315_at	23160_at	23285_at	23313_at	23366_at	23562_at	26148_at	2676_at	27095_at	2913_at	3033_at	3094_at	32_at	3454_at	3704_at	3843_at	390_at	3938_at	4049_at
10009_at	1004_at	10100_at	10368_at	10370_at	10512_at	10629_at	10863_at	10897_at	10940_at	11068_at	11313_at	124044_at	126_at	135138_at	1352_at	1487_at	1489_at	151162_at	157680_at	1594_at	1612_at	1657_at	1804_at	1813_at	1852_at	189_at	1974_at	2009_at	2041_at	2191_at	22941_at	23012_at	23022_at	23042_at	23151_at	23192_at	23328_at	2526_at	25936_at	286148_at	28973_at	2971_at	3356_at	338_at	3489_at	3512_at	3662_at	3751_at	3783_at
10432_at	1063_at	10675_at	10690_at	107_at	10863_at	10954_at	11335_at	1264_at	1281_at	138151_at	152559_at	1587_at	1725_at	175_at	1936_at	1981_at	2114_at	221443_at	22839_at	22862_at	22873_at	2309_at	23095_at	231_at	23107_at	23310_at	25809_at	25849_at	26018_at	2701_at	283_at	2905_at	29957_at	3032_at	3055_at	3083_at	3166_at	3699_at	3713_at	374655_at	4026_at	4037_at	4081_at	4193_at	4299_at	462_at	48_at	4829_at	4956_at
100272147_at	10317_at	10395_at	10555_at	10725_at	10750_at	11001_at	11019_at	11072_at	1130_at	1153_at	116138_at	1495_at	158_at	165_at	1659_at	1748_at	1756_at	1774_at	190_at	2002_at	2023_at	2033_at	2113_at	2323_at	23299_at	23304_at	23641_at	2527_at	253982_at	2559_at	26049_at	27109_at	2764_at	2976_at	3003_at	3108_at	3428_at	3476_at	3551_at	3568_at	3579_at	3587_at	3606_at	3608_at	3613_at	3796_at	3846_at	388567_at	3899_at
10076_at	10128_at	10247_at	10299_at	10400_at	10481_at	10631_at	10772_at	108_at	10944_at	10994_at	11130_at	11216_at	11231_at	11261_at	115207_at	1258_at	1408_at	1439_at	1446_at	1571_at	174_at	1762_at	1948_at	2001_at	2012_at	2104_at	211_at	221154_at	22902_at	23304_at	23322_at	23404_at	23438_at	23443_at	2562_at	26150_at	2644_at	2683_at	26872_at	27130_at	27290_at	27291_at	2926_at	31_at	3131_at	3443_at	3576_at	3882_at	4088_at
10036_at	1010_at	10168_at	10400_at	10434_at	10557_at	10859_at	10867_at	10919_at	11001_at	1108_at	11329_at	1193_at	126208_at	1373_at	1506_at	1548_at	157627_at	1609_at	1804_at	1983_at	2037_at	205564_at	2140_at	2185_at	22926_at	23300_at	23303_at	23307_at	23317_at	2339_at	23474_at	23643_at	25972_at	25988_at	2641_at	26872_at	27036_at	27077_at	27113_at	2802_at	2899_at	2921_at	3099_at	3269_at	328_at	3373_at	3385_at	3456_at	3508_at
10000_at	10049_at	10073_at	10257_at	10465_at	10474_at	10581_at	10663_at	10692_at	10714_at	11068_at	1122_at	11238_at	11337_at	1285_at	132_at	134_at	1378_at	14_at	1610_at	1613_at	1838_at	1952_at	205564_at	2197_at	221061_at	2263_at	22858_at	23049_at	23237_at	23495_at	23649_at	26146_at	26872_at	26994_at	27253_at	2805_at	2853_at	2935_at	2962_at	2998_at	3045_at	30848_at	3170_at	3185_at	3443_at	3485_at	3682_at	387032_at	4081_at
10268_at	10308_at	1041_at	10469_at	10567_at	10632_at	11065_at	11131_at	11315_at	113878_at	1145_at	1232_at	1300_at	1429_at	1635_at	1734_at	2149_at	2203_at	22862_at	22918_at	22936_at	2309_at	23107_at	23127_at	2313_at	23215_at	23252_at	23255_at	23321_at	23379_at	256051_at	25758_at	26011_at	26206_at	26608_at	2911_at	3094_at	338_at	3418_at	347853_at	3556_at	3575_at	3766_at	389_at	3902_at	3908_at	4045_at	439_at	4605_at	48_at
10128_at	10263_at	10401_at	1048_at	10652_at	10963_at	11181_at	11247_at	123_at	1454_at	1545_at	1950_at	200081_at	2040_at	214_at	2172_at	22977_at	23051_at	23321_at	2339_at	23404_at	23523_at	25777_at	25809_at	26018_at	261734_at	2806_at	287_at	29072_at	3005_at	3046_at	3059_at	3133_at	3169_at	3305_at	3434_at	3514_at	3651_at	379_at	3882_at	394_at	4153_at	4522_at	4855_at	50674_at	50814_at	5179_at	5345_at	54623_at	55001_at
10059_at	10079_at	10230_at	10282_at	10538_at	10799_at	11138_at	11319_at	1288_at	1291_at	1588_at	1748_at	1869_at	1901_at	1946_at	2117_at	22900_at	2308_at	23176_at	23429_at	23468_at	23660_at	2395_at	2515_at	25998_at	2632_at	2641_at	26585_at	2676_at	27020_at	2787_at	3060_at	3181_at	324_at	3354_at	3420_at	3638_at	3680_at	3684_at	3700_at	3756_at	3908_at	4050_at	4141_at	4204_at	4291_at	4633_at	4723_at	4833_at	540_at
10260_at	10290_at	10298_at	10308_at	10321_at	10563_at	10939_at	10950_at	10970_at	10975_at	11155_at	11311_at	1437_at	1491_at	1521_at	1545_at	157567_at	1812_at	1855_at	2033_at	2149_at	2150_at	22943_at	2306_at	23138_at	23158_at	23277_at	25963_at	26018_at	26150_at	2633_at	27072_at	2734_at	2825_at	2888_at	2923_at	29780_at	3294_at	335_at	357_at	3590_at	3696_at	3783_at	3818_at	396_at	4059_at	414_at	4143_at	4256_at	4281_at
10038_at	10084_at	10180_at	10190_at	1027_at	10311_at	10421_at	10427_at	10462_at	10631_at	10643_at	10681_at	109_at	11119_at	1213_at	1259_at	132_at	1420_at	1421_at	1496_at	1579_at	1641_at	1740_at	1909_at	1936_at	1979_at	1981_at	2206_at	2273_at	22943_at	23090_at	23367_at	23443_at	23499_at	2572_at	25770_at	25797_at	26156_at	2650_at	29890_at	3007_at	3074_at	3094_at	3112_at	3514_at	356_at	3640_at	3665_at	3709_at	3782_at
1003_at	10103_at	10109_at	10252_at	1054_at	10670_at	10866_at	10940_at	10978_at	11129_at	113177_at	1203_at	127833_at	1297_at	1421_at	1436_at	1583_at	175_at	1874_at	204851_at	22853_at	22873_at	22948_at	23048_at	23143_at	23189_at	2321_at	2328_at	23443_at	23468_at	241_at	24148_at	25758_at	25833_at	25937_at	2596_at	27255_at	283537_at	2872_at	3384_at	3439_at	3628_at	3633_at	3638_at	3703_at	39_at	3934_at	4070_at	4249_at	4778_at
10105_at	10219_at	10269_at	10495_at	10500_at	10518_at	10525_at	10667_at	10844_at	10917_at	11319_at	1173_at	13_at	1364_at	1373_at	148229_at	1544_at	1611_at	2004_at	210_at	221749_at	23096_at	23116_at	23288_at	23404_at	23580_at	23613_at	25844_at	2896_at	2897_at	3170_at	330_at	3426_at	343_at	350_at	3561_at	3705_at	3727_at	3800_at	3965_at	40_at	4107_at	4204_at	4440_at	4605_at	4713_at	4756_at	4929_at	50937_at	5108_at
10046_at	10097_at	10329_at	10672_at	10902_at	11129_at	11187_at	11212_at	1346_at	1798_at	1806_at	1901_at	2104_at	2170_at	2207_at	22839_at	22918_at	23022_at	23177_at	23215_at	23237_at	23274_at	23285_at	23288_at	23478_at	23498_at	23513_at	25999_at	2619_at	2627_at	2703_at	27072_at	2746_at	2791_at	301_at	3037_at	3108_at	3133_at	3137_at	3141_at	3458_at	3631_at	3851_at	3912_at	3945_at	4288_at	441263_at	4698_at	4820_at	4828_at
10051_at	10159_at	10296_at	10383_at	10402_at	10427_at	10559_at	1080_at	10916_at	11116_at	11126_at	11251_at	1496_at	1728_at	1746_at	2022_at	2150_at	2191_at	2235_at	2247_at	2261_at	22838_at	22874_at	22928_at	22943_at	22948_at	23152_at	23348_at	23473_at	2592_at	26059_at	26240_at	27130_at	2752_at	2797_at	28232_at	316_at	3620_at	3680_at	3692_at	374291_at	3937_at	4005_at	4077_at	4090_at	4173_at	4285_at	4628_at	48_at	50618_at
10009_at	10295_at	10396_at	10468_at	10627_at	1080_at	10844_at	11040_at	11154_at	11330_at	119_at	125_at	1271_at	1353_at	1515_at	1810_at	1825_at	1954_at	22837_at	22907_at	23029_at	23131_at	23357_at	23365_at	23504_at	23512_at	23547_at	2529_at	25844_at	2622_at	27040_at	27130_at	283537_at	2869_at	2898_at	3081_at	30848_at	3213_at	3487_at	3622_at	3772_at	3824_at	3839_at	4016_at	4055_at	4214_at	4233_at	435_at	4354_at	440026_at
1004_at	10225_at	1025_at	1041_at	10467_at	10671_at	10714_at	10794_at	11145_at	11199_at	11202_at	112950_at	1393_at	1434_at	153_at	1534_at	1728_at	1845_at	1910_at	23030_at	23041_at	23189_at	23516_at	23530_at	23534_at	2531_at	26009_at	26019_at	27098_at	271_at	2859_at	2992_at	3009_at	3030_at	3074_at	312_at	3292_at	3662_at	3748_at	3782_at	3992_at	400506_at	4045_at	4146_at	4200_at	4225_at	4311_at	4607_at	4656_at	5080_at
10095_at	10247_at	10317_at	10325_at	10730_at	10850_at	10904_at	11009_at	11057_at	11228_at	11339_at	1292_at	1329_at	1571_at	165_at	1774_at	1777_at	1800_at	1947_at	2027_at	221_at	23140_at	23143_at	23148_at	23351_at	23423_at	2632_at	27090_at	27243_at	27253_at	2734_at	2917_at	3007_at	3017_at	3054_at	3110_at	3514_at	356_at	3565_at	3569_at	3572_at	3593_at	3662_at	3713_at	3832_at	3882_at	4255_at	4256_at	4294_at	4308_at
10005_at	10199_at	10230_at	10268_at	10401_at	10531_at	10551_at	10594_at	1060_at	1063_at	10902_at	10955_at	11309_at	1141_at	1207_at	1432_at	1459_at	1473_at	1490_at	1627_at	1644_at	201229_at	2072_at	2184_at	221443_at	221823_at	22978_at	23057_at	23216_at	23381_at	23504_at	2525_at	25850_at	25972_at	26130_at	2689_at	2695_at	27230_at	283_at	29072_at	311_at	3122_at	3145_at	337_at	356_at	3565_at	3626_at	3832_at	4086_at	4246_at
10000_at	10010_at	10043_at	101_at	10107_at	1019_at	10213_at	10228_at	10241_at	1033_at	10426_at	10529_at	10879_at	1111_at	11120_at	11137_at	11329_at	11339_at	116832_at	1297_at	1447_at	1522_at	1613_at	1803_at	1823_at	183_at	221749_at	223_at	22823_at	22861_at	22863_at	22889_at	22983_at	23550_at	23637_at	25793_at	2742_at	2822_at	29760_at	3156_at	338_at	3626_at	3651_at	3756_at	4088_at	4099_at	4140_at	4850_at	4987_at	5024_at
10019_at	10144_at	10233_at	10650_at	10651_at	10724_at	10782_at	10879_at	11043_at	11076_at	11130_at	11154_at	11311_at	1347_at	1607_at	167_at	1812_at	1844_at	219333_at	221443_at	2258_at	22862_at	22983_at	23008_at	23052_at	23082_at	23164_at	23617_at	25830_at	2585_at	2642_at	27253_at	2787_at	2813_at	2877_at	28951_at	2920_at	29890_at	3162_at	3263_at	3449_at	3484_at	3690_at	3859_at	4007_at	4317_at	4542_at	4688_at	4856_at	4925_at
10262_at	10505_at	10565_at	10630_at	10725_at	10865_at	10919_at	11097_at	11152_at	11196_at	11235_at	11314_at	123_at	1267_at	1398_at	1408_at	1520_at	1690_at	1725_at	1811_at	1893_at	200081_at	2017_at	2027_at	221823_at	22862_at	22936_at	23175_at	23429_at	2346_at	23481_at	23509_at	23595_at	24138_at	26051_at	265_at	26993_at	27040_at	27243_at	2730_at	29957_at	3021_at	3577_at	3754_at	383_at	3898_at	4045_at	4168_at	4294_at	4626_at
10006_at	10123_at	10181_at	102_at	10240_at	1033_at	10384_at	10519_at	10581_at	10661_at	10745_at	10866_at	11068_at	11153_at	113177_at	115353_at	127544_at	1349_at	1462_at	151011_at	163_at	2029_at	223117_at	22794_at	23192_at	23200_at	23291_at	23350_at	23373_at	2517_at	2564_at	2570_at	2615_at	2696_at	2703_at	2773_at	2897_at	2921_at	29894_at	30968_at	3174_at	3196_at	4035_at	4081_at	4327_at	4661_at	4752_at	4780_at	4856_at	4882_at
10256_at	10732_at	11069_at	11082_at	11335_at	124565_at	1299_at	1417_at	1439_at	1535_at	1609_at	1647_at	1759_at	1813_at	1938_at	22859_at	23096_at	23371_at	23765_at	2538_at	26057_at	27036_at	27134_at	27240_at	27324_at	27341_at	283345_at	286_at	2965_at	3014_at	3028_at	33_at	3312_at	3347_at	3419_at	3439_at	347344_at	3661_at	3689_at	3836_at	3840_at	3861_at	3964_at	4189_at	444_at	4624_at	4784_at	4800_at	4897_at	4913_at
10252_at	10253_at	10276_at	10541_at	11014_at	11140_at	11161_at	11212_at	124044_at	124152_at	1602_at	165_at	1739_at	1947_at	2000_at	201229_at	206358_at	221981_at	2220_at	23049_at	23239_at	23256_at	23307_at	23333_at	23352_at	23404_at	23769_at	24138_at	245_at	2515_at	25915_at	2783_at	2796_at	2824_at	284119_at	285_at	30008_at	303_at	30817_at	3170_at	3199_at	347_at	362_at	3626_at	3674_at	373_at	3742_at	3858_at	387032_at	3884_at
10039_at	10159_at	10244_at	10484_at	10522_at	10602_at	10633_at	10983_at	113177_at	1173_at	1282_at	1351_at	1386_at	1439_at	1463_at	1521_at	157627_at	16_at	162427_at	1892_at	2028_at	2252_at	22868_at	22869_at	22902_at	2303_at	23125_at	2317_at	23237_at	2520_at	2551_at	25771_at	25936_at	26033_at	2766_at	2853_at	2905_at	29903_at	303_at	325_at	3547_at	356_at	3831_at	3913_at	3925_at	4112_at	4171_at	4189_at	4218_at	4256_at
1029_at	10578_at	10687_at	11057_at	11083_at	124222_at	1473_at	149111_at	164_at	183_at	1843_at	197_at	1977_at	2001_at	2022_at	203197_at	212_at	22797_at	23011_at	23047_at	23075_at	23092_at	23220_at	242_at	25998_at	26053_at	26103_at	2672_at	2697_at	27095_at	2846_at	2872_at	3007_at	3109_at	3196_at	3232_at	348_at	3728_at	3748_at	3834_at	3990_at	4062_at	4118_at	4753_at	4855_at	4861_at	4926_at	51614_at	5286_at	5433_at
1006_at	10146_at	10206_at	10360_at	10461_at	10629_at	10632_at	10653_at	10667_at	10750_at	10966_at	11040_at	11157_at	11194_at	116285_at	124044_at	1263_at	152_at	1583_at	169611_at	177_at	2091_at	2119_at	2262_at	2272_at	23036_at	23161_at	23231_at	23245_at	23544_at	23564_at	25_at	27236_at	27332_at	2743_at	2978_at	29851_at	3227_at	3824_at	3908_at	4046_at	407_at	4085_at	4099_at	41_at	4208_at	4222_at	433_at	4487_at	4595_at
10121_at	10159_at	10300_at	10401_at	1048_at	10482_at	10491_at	10645_at	10793_at	11075_at	11113_at	11152_at	124565_at	1374_at	1432_at	147_at	1509_at	1522_at	1584_at	1725_at	1727_at	1743_at	1825_at	22997_at	23033_at	2306_at	23075_at	2316_at	23381_at	23518_at	23530_at	23644_at	26229_at	26993_at	27348_at	2752_at	2765_at	2913_at	3199_at	338_at	3567_at	3662_at	3756_at	378_at	4026_at	4437_at	4588_at	4638_at	4678_at	4707_at
10079_at	1029_at	10296_at	10439_at	10499_at	10594_at	1060_at	10733_at	10879_at	11151_at	11247_at	11257_at	147694_at	150_at	154661_at	1548_at	1579_at	1666_at	1676_at	1777_at	182_at	205564_at	221037_at	23016_at	23168_at	23322_at	23510_at	23659_at	2583_at	25961_at	2623_at	2632_at	2637_at	27072_at	2775_at	2797_at	2838_at	2868_at	3158_at	3490_at	3593_at	3667_at	3892_at	391_at	3981_at	4018_at	4123_at	4190_at	4313_at	4635_at
10114_at	10157_at	10196_at	10285_at	10314_at	10327_at	10351_at	10397_at	10443_at	10523_at	1058_at	10758_at	10972_at	11075_at	11126_at	119_at	146712_at	1820_at	2000_at	2137_at	22841_at	2288_at	23_at	23270_at	23499_at	25758_at	25792_at	25966_at	26173_at	26509_at	26585_at	2922_at	2957_at	3149_at	3227_at	323_at	3284_at	3600_at	3695_at	3736_at	3752_at	3753_at	3755_at	3815_at	3817_at	389_at	3915_at	4093_at	4319_at	4818_at
10130_at	10211_at	10297_at	1033_at	1044_at	10494_at	10536_at	10650_at	10803_at	10950_at	10957_at	11333_at	11341_at	1141_at	1192_at	1307_at	1511_at	1787_at	1821_at	196_at	1996_at	206358_at	2100_at	2157_at	2206_at	22906_at	23093_at	23283_at	23299_at	23351_at	23389_at	23397_at	23741_at	26191_at	2637_at	267_at	2676_at	2701_at	2705_at	27352_at	274_at	285_at	2861_at	2912_at	2961_at	29903_at	333_at	3487_at	3671_at	4154_at
10200_at	10228_at	10260_at	10298_at	10330_at	1050_at	10522_at	10745_at	108_at	11144_at	11152_at	11160_at	11309_at	11339_at	115_at	1155_at	1179_at	1288_at	1291_at	1359_at	1395_at	151011_at	1938_at	202559_at	2039_at	2079_at	2139_at	2170_at	22936_at	23086_at	2323_at	23250_at	23261_at	25805_at	26151_at	26234_at	27113_at	27291_at	283131_at	2996_at	3060_at	3122_at	3326_at	339105_at	3547_at	3607_at	37_at	3714_at	3756_at	3784_at
10125_at	1019_at	10215_at	10227_at	10400_at	10458_at	10471_at	10473_at	10562_at	10603_at	10612_at	10617_at	10687_at	10725_at	10867_at	11251_at	123_at	140883_at	1503_at	1690_at	1852_at	1889_at	2101_at	221_at	22918_at	23034_at	2308_at	23095_at	23315_at	23332_at	23381_at	2534_at	256949_at	25855_at	25859_at	26003_at	2650_at	27072_at	27074_at	27335_at	27346_at	2764_at	29889_at	29906_at	3340_at	3563_at	3635_at	3902_at	4133_at	427_at
10280_at	10288_at	10610_at	10945_at	10959_at	11235_at	123_at	133619_at	1368_at	1591_at	1647_at	1746_at	1955_at	1999_at	2013_at	2057_at	2131_at	219654_at	2203_at	2217_at	22870_at	2302_at	23072_at	23197_at	23248_at	23385_at	2348_at	2517_at	254531_at	25833_at	25891_at	259197_at	26240_at	2687_at	2787_at	283638_at	2986_at	3002_at	3122_at	3155_at	3241_at	3572_at	3608_at	3640_at	3695_at	3801_at	4001_at	4081_at	4192_at	4200_at
10279_at	10301_at	10351_at	10409_at	10542_at	10897_at	11015_at	11214_at	11222_at	115703_at	1263_at	1374_at	1778_at	1979_at	2026_at	210_at	2151_at	22809_at	23230_at	23272_at	23334_at	23341_at	23530_at	23613_at	2569_at	27306_at	27324_at	2786_at	2798_at	2911_at	2977_at	3176_at	3449_at	3588_at	3615_at	388567_at	394_at	3958_at	3964_at	4193_at	4204_at	4267_at	4520_at	4621_at	4664_at	478_at	4967_at	51412_at	51421_at	5230_at
10308_at	1039_at	10418_at	10531_at	10563_at	11221_at	131544_at	1340_at	1398_at	1591_at	1889_at	1891_at	2195_at	2204_at	221037_at	221830_at	23067_at	23077_at	23118_at	23185_at	23394_at	23467_at	23623_at	2644_at	2696_at	27102_at	27253_at	27289_at	2817_at	3213_at	3293_at	333_at	335_at	3577_at	3605_at	3642_at	3664_at	3683_at	3764_at	3817_at	3836_at	3898_at	3988_at	4118_at	4294_at	4354_at	4440_at	4881_at	4935_at	5033_at
10058_at	1021_at	10237_at	10256_at	10396_at	10498_at	10513_at	10534_at	10994_at	1101_at	114882_at	116372_at	1281_at	1407_at	1463_at	1495_at	1627_at	1677_at	1690_at	1822_at	1829_at	1979_at	219654_at	2213_at	22918_at	22977_at	23017_at	24_at	2444_at	2568_at	2593_at	2625_at	27089_at	2717_at	272_at	2735_at	2792_at	2992_at	3113_at	3192_at	3284_at	3326_at	3489_at	3557_at	3661_at	3736_at	3787_at	3799_at	3816_at	4085_at
10042_at	10062_at	10384_at	10400_at	10484_at	1059_at	107_at	10737_at	11015_at	11190_at	1153_at	1465_at	22_at	222255_at	22809_at	22936_at	22985_at	23367_at	23451_at	23657_at	23660_at	2521_at	259217_at	26953_at	27235_at	27291_at	290_at	3189_at	3208_at	3270_at	3299_at	3490_at	3550_at	3689_at	3696_at	3706_at	374291_at	3775_at	3852_at	3991_at	4103_at	4184_at	4632_at	4661_at	472_at	4925_at	50628_at	5068_at	51360_at	5138_at
10126_at	10205_at	10425_at	10737_at	10752_at	10772_at	11102_at	11187_at	11325_at	1192_at	1207_at	1340_at	1384_at	1581_at	1740_at	1850_at	1944_at	1946_at	2166_at	2192_at	221981_at	224_at	2244_at	2258_at	22848_at	22930_at	23389_at	23404_at	23513_at	2561_at	2571_at	26049_at	27072_at	27089_at	2719_at	2802_at	285672_at	30008_at	3065_at	3231_at	341_at	3483_at	3557_at	3670_at	3698_at	3720_at	4018_at	4059_at	4062_at	4109_at
100272147_at	10051_at	10217_at	10236_at	10687_at	10988_at	11018_at	11054_at	11126_at	11190_at	1329_at	14_at	155066_at	162_at	1917_at	2191_at	22800_at	22809_at	2281_at	23158_at	23421_at	23479_at	23637_at	25976_at	26035_at	262_at	27230_at	27296_at	2799_at	2905_at	2949_at	2971_at	2975_at	3005_at	32_at	347_at	3490_at	3695_at	3748_at	3842_at	3889_at	3916_at	397_at	4107_at	414_at	4286_at	4656_at	4796_at	4801_at	4803_at
10093_at	10146_at	10336_at	10403_at	10488_at	10553_at	10579_at	10690_at	11104_at	11177_at	115703_at	133_at	1340_at	1460_at	149603_at	1639_at	1992_at	204851_at	22880_at	2308_at	23098_at	23332_at	25776_at	25874_at	26019_at	26284_at	2662_at	26707_at	27288_at	283298_at	2875_at	3069_at	3073_at	3484_at	36_at	3755_at	3805_at	3827_at	407_at	4086_at	4145_at	4146_at	4163_at	4184_at	4254_at	4501_at	4713_at	4901_at	4958_at	5092_at
10253_at	10295_at	10467_at	10692_at	10788_at	11018_at	113878_at	128_at	1525_at	22823_at	23224_at	23263_at	23390_at	23479_at	23526_at	23531_at	2359_at	23643_at	23765_at	25809_at	25888_at	26002_at	26056_at	26130_at	2619_at	2670_at	27306_at	27335_at	2745_at	2747_at	286205_at	291_at	2952_at	3004_at	3012_at	3052_at	3059_at	3099_at	321_at	3576_at	3632_at	3741_at	379_at	3853_at	387_at	3902_at	3948_at	405_at	4099_at	41_at
10234_at	10603_at	10724_at	10787_at	10797_at	10924_at	11116_at	1209_at	1236_at	1310_at	1395_at	1418_at	149603_at	151162_at	152185_at	1670_at	1820_at	1826_at	2159_at	2243_at	22903_at	22936_at	22943_at	23016_at	23161_at	23532_at	253943_at	2572_at	25770_at	25792_at	25809_at	25855_at	25941_at	26093_at	27304_at	2783_at	283537_at	2960_at	2977_at	2997_at	3004_at	3434_at	3611_at	3707_at	3859_at	3903_at	399665_at	4016_at	4189_at	4216_at
10039_at	10061_at	10402_at	10661_at	10938_at	10969_at	1101_at	11337_at	123_at	127703_at	1347_at	152185_at	1770_at	1783_at	1791_at	201254_at	2026_at	2241_at	22826_at	23035_at	23108_at	2317_at	23304_at	2359_at	23635_at	25763_at	25974_at	2623_at	26471_at	2687_at	27090_at	27095_at	2729_at	2788_at	2805_at	2813_at	2898_at	2961_at	3161_at	353500_at	3575_at	3601_at	3615_at	3798_at	3845_at	3908_at	3909_at	430_at	4734_at	4907_at
10085_at	10255_at	10294_at	10383_at	10422_at	10474_at	10666_at	10776_at	10782_at	10957_at	10988_at	11120_at	1117_at	1215_at	1277_at	1280_at	1385_at	14_at	1558_at	1562_at	1592_at	1837_at	1998_at	2018_at	2118_at	22829_at	22934_at	23317_at	23341_at	23511_at	2571_at	25913_at	25976_at	26130_at	2703_at	27035_at	272_at	2778_at	28952_at	3002_at	3021_at	3293_at	3454_at	374291_at	3996_at	4118_at	4123_at	4130_at	4189_at	4246_at
1012_at	10240_at	1038_at	10486_at	10512_at	10565_at	10762_at	10786_at	10825_at	10904_at	11060_at	11309_at	1209_at	1269_at	130916_at	1665_at	1734_at	1735_at	1811_at	1892_at	200081_at	2052_at	2057_at	2063_at	2124_at	2155_at	221154_at	221981_at	222658_at	2264_at	23136_at	23152_at	25977_at	26002_at	26136_at	2622_at	26610_at	26659_at	2874_at	2954_at	29893_at	29903_at	3549_at	3755_at	402_at	4033_at	41_at	4150_at	4193_at	421_at
10038_at	10174_at	10288_at	10479_at	10797_at	10919_at	10924_at	10992_at	116985_at	123_at	1272_at	127703_at	134_at	1420_at	1482_at	1506_at	152_at	18_at	1890_at	2013_at	211_at	2115_at	221443_at	23072_at	23338_at	23384_at	25763_at	25849_at	2585_at	27257_at	2735_at	3001_at	3060_at	3105_at	3170_at	346157_at	3611_at	3626_at	3768_at	3898_at	40_at	407_at	4185_at	4300_at	4352_at	4544_at	4701_at	4760_at	4898_at	4900_at
10006_at	10257_at	10265_at	10336_at	10512_at	10622_at	1075_at	1089_at	10940_at	126_at	1282_at	146542_at	1581_at	175_at	1981_at	202559_at	2064_at	221037_at	221061_at	22800_at	22916_at	23130_at	23133_at	2318_at	23215_at	23424_at	2523_at	2551_at	25813_at	25878_at	2597_at	26138_at	26168_at	27040_at	27065_at	27098_at	27346_at	285672_at	2952_at	2990_at	3110_at	3185_at	3202_at	3433_at	3455_at	353_at	3739_at	4033_at	405_at	4327_at
10096_at	10234_at	10327_at	10330_at	10558_at	10637_at	10648_at	10935_at	11068_at	11243_at	1142_at	123_at	1286_at	1297_at	1404_at	146542_at	1573_at	1628_at	1725_at	2041_at	214_at	2158_at	2232_at	2257_at	22794_at	22862_at	22875_at	23082_at	23197_at	23279_at	23301_at	23361_at	23431_at	2560_at	25759_at	25836_at	2701_at	28955_at	3036_at	335_at	3547_at	3799_at	4239_at	4358_at	4595_at	4599_at	4792_at	489_at	4987_at	50626_at
10131_at	10150_at	10293_at	10317_at	10450_at	10481_at	10489_at	10534_at	10758_at	10799_at	10856_at	11082_at	11161_at	1130_at	124044_at	124222_at	1418_at	1457_at	1488_at	1805_at	2195_at	22828_at	22869_at	22976_at	23093_at	23210_at	23253_at	23304_at	23333_at	23741_at	2494_at	25799_at	25820_at	26099_at	27292_at	27335_at	2897_at	2913_at	29851_at	3122_at	3156_at	3184_at	3187_at	338_at	338645_at	3429_at	343_at	347733_at	3603_at	3692_at
10097_at	10144_at	10249_at	10267_at	10469_at	10558_at	10656_at	10863_at	10879_at	10943_at	10985_at	11015_at	148066_at	1519_at	1587_at	1737_at	1743_at	2192_at	2202_at	2235_at	2288_at	22887_at	22908_at	2299_at	23059_at	23256_at	23475_at	23518_at	2494_at	27020_at	27101_at	27113_at	283450_at	2934_at	2963_at	3065_at	3069_at	3240_at	361_at	366_at	3754_at	3842_at	3846_at	3848_at	390616_at	4013_at	4084_at	4175_at	4248_at	429_at
100272147_at	10098_at	10205_at	1028_at	104_at	10522_at	10677_at	10799_at	10814_at	10949_at	11070_at	11169_at	11322_at	115939_at	116_at	1308_at	1314_at	131578_at	1457_at	171546_at	200316_at	2026_at	2161_at	218_at	2192_at	22829_at	23243_at	23338_at	23534_at	23774_at	2569_at	26239_at	27163_at	2840_at	3104_at	3242_at	3364_at	339_at	3638_at	3763_at	4190_at	4192_at	4199_at	4288_at	4300_at	4683_at	490_at	4901_at	51196_at	5122_at
10043_at	10107_at	10228_at	10384_at	10549_at	10556_at	10558_at	10735_at	11066_at	11135_at	1236_at	127544_at	182_at	1977_at	2041_at	2150_at	22838_at	22893_at	2290_at	22920_at	23130_at	23291_at	23317_at	23476_at	23580_at	23650_at	248_at	2548_at	2563_at	26036_at	27258_at	2815_at	285672_at	2906_at	29114_at	2934_at	29899_at	3094_at	3104_at	3283_at	329_at	3651_at	3779_at	378_at	3965_at	3976_at	4066_at	4154_at	4780_at	4958_at
10038_at	10146_at	102_at	10208_at	10226_at	10253_at	10296_at	10398_at	10512_at	10787_at	11183_at	1293_at	147339_at	1739_at	2120_at	2128_at	2192_at	22885_at	23064_at	2309_at	23168_at	23186_at	23198_at	23324_at	23463_at	23504_at	23527_at	2534_at	2554_at	26050_at	2639_at	27348_at	28996_at	2968_at	3512_at	3572_at	3620_at	366_at	3716_at	3763_at	3823_at	3836_at	3846_at	3949_at	3956_at	4048_at	4066_at	4312_at	4609_at	4694_at
10006_at	10203_at	10329_at	1045_at	10482_at	10512_at	10587_at	10650_at	10663_at	10846_at	10897_at	10946_at	11001_at	11230_at	112479_at	115703_at	151162_at	153_at	1591_at	1774_at	1810_at	1982_at	2104_at	2110_at	2185_at	2195_at	221823_at	2262_at	23036_at	23049_at	23085_at	23096_at	23172_at	2331_at	23613_at	23764_at	26001_at	26051_at	26121_at	2619_at	2703_at	27351_at	2899_at	3181_at	3459_at	3512_at	3710_at	387263_at	3903_at	394_at
1010_at	10146_at	10165_at	10229_at	10265_at	10314_at	10587_at	10663_at	10943_at	10970_at	11017_at	1114_at	11228_at	125_at	1298_at	140465_at	142684_at	147_at	1496_at	1509_at	1736_at	1796_at	1842_at	2001_at	2041_at	2117_at	2137_at	2192_at	22832_at	22915_at	22936_at	23005_at	23308_at	23339_at	23371_at	23381_at	23760_at	23769_at	2527_at	2556_at	26039_at	26469_at	2762_at	2782_at	2914_at	3239_at	3565_at	3977_at	4170_at	4593_at
10084_at	1012_at	10128_at	1022_at	10261_at	10564_at	10592_at	10647_at	10772_at	10782_at	10920_at	11045_at	11245_at	1314_at	1317_at	1396_at	1511_at	154881_at	1585_at	171023_at	1830_at	2022_at	2195_at	221037_at	2262_at	23026_at	23038_at	23194_at	23370_at	25797_at	25800_at	25875_at	26994_at	27013_at	27286_at	27346_at	27350_at	286_at	28952_at	3002_at	317781_at	3201_at	3306_at	3347_at	3384_at	3547_at	359_at	3671_at	3755_at	3920_at
10036_at	10111_at	10235_at	10551_at	10615_at	10637_at	10661_at	10921_at	10935_at	11072_at	11157_at	11212_at	127544_at	128_at	1329_at	1432_at	1512_at	1736_at	1804_at	1830_at	1891_at	1962_at	196740_at	215_at	2181_at	221154_at	22899_at	2309_at	23097_at	23204_at	23644_at	256051_at	26138_at	2634_at	2717_at	2719_at	27255_at	2735_at	3099_at	3240_at	334_at	337_at	3662_at	3820_at	3932_at	3975_at	4016_at	4155_at	420_at	4706_at
10095_at	10210_at	10397_at	10728_at	10954_at	11065_at	11335_at	135948_at	1463_at	147179_at	149603_at	152_at	1736_at	1778_at	1892_at	2132_at	2180_at	223117_at	23032_at	2309_at	23138_at	23150_at	23338_at	23381_at	23741_at	25895_at	259197_at	26031_at	26091_at	2694_at	2960_at	2994_at	3227_at	3291_at	347733_at	3643_at	3662_at	374868_at	3778_at	3805_at	4045_at	4112_at	4232_at	4326_at	4354_at	493_at	5082_at	51109_at	51491_at	5267_at
10144_at	10175_at	10181_at	10299_at	10411_at	10425_at	10529_at	11014_at	11199_at	11240_at	113791_at	120526_at	1294_at	131544_at	1359_at	1486_at	1545_at	1800_at	1936_at	199_at	200734_at	2011_at	2028_at	218_at	2230_at	2268_at	2294_at	23094_at	23386_at	23434_at	2494_at	255926_at	25847_at	26036_at	26092_at	2634_at	2733_at	2783_at	2872_at	2979_at	3190_at	3192_at	321_at	323_at	3321_at	3385_at	3449_at	3768_at	390616_at	4043_at
10085_at	10090_at	10238_at	10277_at	10395_at	10434_at	10475_at	10512_at	10641_at	10647_at	11056_at	11130_at	11131_at	11181_at	1209_at	127544_at	1316_at	1349_at	1380_at	152_at	1522_at	1593_at	2119_at	2158_at	2205_at	22839_at	22918_at	23035_at	23432_at	25807_at	25956_at	25976_at	26156_at	26471_at	2672_at	2863_at	3122_at	3339_at	3577_at	3604_at	3690_at	3713_at	3725_at	3855_at	4142_at	466_at	4722_at	4811_at	4946_at	4958_at
10002_at	10009_at	10050_at	10073_at	1014_at	10144_at	10212_at	10219_at	10512_at	10748_at	10871_at	10959_at	1105_at	11153_at	11190_at	124044_at	1293_at	131_at	1312_at	1612_at	190_at	1997_at	223_at	22888_at	22989_at	23161_at	23168_at	23275_at	23284_at	23351_at	23397_at	23510_at	23517_at	2395_at	255926_at	25776_at	25988_at	26057_at	26097_at	2784_at	286451_at	29781_at	3065_at	30837_at	3145_at	3156_at	347_at	3596_at	374655_at	387082_at
10040_at	10062_at	10109_at	1014_at	10246_at	10298_at	10329_at	10874_at	10906_at	10980_at	11069_at	11281_at	1137_at	1193_at	1346_at	1613_at	1644_at	167227_at	1773_at	1780_at	1828_at	1842_at	1942_at	2048_at	2289_at	22902_at	22944_at	22977_at	23109_at	23129_at	23162_at	23197_at	23204_at	23333_at	23358_at	23505_at	23705_at	23761_at	2615_at	2627_at	2687_at	2796_at	2954_at	2956_at	2971_at	3236_at	325_at	3704_at	3897_at	4071_at
1003_at	10054_at	10084_at	10092_at	10157_at	10174_at	10912_at	10924_at	11018_at	11065_at	11067_at	1152_at	1259_at	1316_at	1462_at	1474_at	1584_at	1653_at	1670_at	2042_at	2071_at	2247_at	22837_at	22919_at	23042_at	23161_at	23217_at	23253_at	23389_at	23468_at	23476_at	23542_at	23558_at	25836_at	25970_at	26009_at	27099_at	2811_at	3024_at	30850_at	3416_at	3611_at	3662_at	3755_at	382_at	3852_at	394_at	3985_at	4037_at	4163_at
10130_at	10149_at	10188_at	10253_at	10397_at	1041_at	10553_at	10682_at	10840_at	10940_at	11073_at	11193_at	11221_at	11309_at	11331_at	1195_at	128_at	1361_at	1677_at	1786_at	1997_at	2030_at	22861_at	22900_at	23099_at	23102_at	23107_at	23160_at	23254_at	23598_at	25792_at	25854_at	262_at	2691_at	27254_at	2771_at	2877_at	2984_at	29978_at	3037_at	3594_at	3760_at	3783_at	3832_at	3839_at	4018_at	407_at	409_at	4174_at	4209_at
10200_at	10268_at	10293_at	10312_at	10330_at	10549_at	1081_at	128_at	1314_at	1347_at	1351_at	1401_at	1404_at	146712_at	148066_at	1511_at	1562_at	1628_at	1725_at	1759_at	1974_at	200424_at	2039_at	22827_at	2286_at	23013_at	23020_at	23114_at	23180_at	23200_at	23244_at	2330_at	23335_at	23384_at	23433_at	25770_at	27072_at	283_at	288_at	2926_at	2958_at	2977_at	3232_at	3754_at	3914_at	4058_at	4062_at	4092_at	4188_at	4335_at
10188_at	10270_at	10280_at	10379_at	10439_at	10487_at	10537_at	10574_at	10589_at	10625_at	10653_at	10793_at	10850_at	11019_at	11056_at	1155_at	1212_at	171558_at	214_at	2264_at	23034_at	2308_at	2323_at	23625_at	2492_at	2558_at	257_at	25865_at	2588_at	2633_at	3111_at	3543_at	3754_at	3790_at	4076_at	4357_at	4636_at	4850_at	5149_at	51512_at	5164_at	5191_at	5238_at	5430_at	5437_at	55544_at	5585_at	55856_at	5744_at	5884_at
10336_at	10577_at	11130_at	113251_at	1297_at	1812_at	1892_at	1955_at	2037_at	2081_at	2193_at	221154_at	221692_at	23099_at	23136_at	23387_at	23467_at	23650_at	23759_at	25782_at	26057_at	27163_at	27236_at	27297_at	2797_at	2914_at	29957_at	3251_at	3293_at	3551_at	3593_at	375_at	3755_at	4233_at	435_at	4747_at	4760_at	4836_at	4919_at	4924_at	5033_at	51363_at	51606_at	5300_at	5359_at	53942_at	54788_at	5585_at	5793_at	580_at
10257_at	10610_at	1062_at	10748_at	10755_at	10771_at	10923_at	10950_at	11018_at	11152_at	1119_at	11277_at	1207_at	1447_at	146227_at	1515_at	1734_at	1735_at	1742_at	175_at	1812_at	1833_at	1954_at	2018_at	2070_at	2197_at	22890_at	23424_at	23761_at	2567_at	26716_at	2701_at	2869_at	2982_at	3007_at	3371_at	3697_at	3707_at	3710_at	372_at	3739_at	3843_at	3885_at	4017_at	409_at	420_at	4236_at	4340_at	4617_at	4643_at
10180_at	10215_at	10256_at	10270_at	10383_at	10446_at	10643_at	10677_at	10716_at	10769_at	10865_at	10989_at	11126_at	11232_at	11234_at	11260_at	1153_at	116_at	1234_at	1308_at	1362_at	1812_at	1822_at	1979_at	2191_at	23116_at	23196_at	23248_at	23307_at	25780_at	25907_at	26146_at	26330_at	270_at	2702_at	2752_at	2825_at	2835_at	2915_at	3142_at	3202_at	3484_at	3730_at	3839_at	3931_at	4066_at	4072_at	4615_at	4617_at	4835_at
10054_at	10102_at	10249_at	10462_at	10576_at	10599_at	10740_at	10912_at	10959_at	11080_at	11314_at	1310_at	1760_at	1795_at	1846_at	1849_at	1951_at	2029_at	2173_at	2271_at	22888_at	22891_at	22918_at	23036_at	2313_at	23151_at	23237_at	2331_at	23545_at	2551_at	25970_at	26053_at	2683_at	27239_at	2978_at	3122_at	3211_at	3299_at	3613_at	3713_at	3823_at	3845_at	4015_at	4085_at	4140_at	439_at	4524_at	4625_at	4684_at	4829_at
10013_at	10052_at	10090_at	1015_at	10212_at	10213_at	10318_at	10389_at	10622_at	10629_at	10737_at	10793_at	1104_at	1842_at	196_at	2000_at	2128_at	22915_at	23067_at	23194_at	23338_at	23498_at	23505_at	25800_at	26330_at	2797_at	2815_at	28951_at	3036_at	3043_at	3119_at	3290_at	3320_at	3557_at	3664_at	3692_at	3716_at	38_at	3841_at	3950_at	4189_at	4199_at	441151_at	4628_at	4725_at	479_at	5017_at	51042_at	5111_at	5167_at
1020_at	10238_at	10376_at	10403_at	10422_at	10614_at	1063_at	10675_at	10959_at	11052_at	11339_at	1445_at	151162_at	1622_at	1907_at	1947_at	1997_at	2137_at	22868_at	23007_at	23060_at	23161_at	23166_at	23253_at	23443_at	23457_at	23479_at	23607_at	2492_at	26018_at	266_at	2702_at	27098_at	27348_at	2735_at	2840_at	2869_at	2921_at	29906_at	3600_at	3622_at	3651_at	374868_at	375449_at	3973_at	400_at	4144_at	421_at	4326_at	4430_at
10005_at	10129_at	10234_at	10255_at	10282_at	10427_at	10489_at	1062_at	10677_at	10747_at	10868_at	10926_at	10949_at	10955_at	11054_at	11068_at	11333_at	11343_at	1284_at	129025_at	1482_at	1734_at	1828_at	187_at	211_at	216_at	221061_at	2244_at	23053_at	23066_at	23237_at	23347_at	23384_at	23492_at	23506_at	23546_at	23547_at	2560_at	26032_at	26050_at	26112_at	2670_at	27121_at	2720_at	27232_at	2827_at	2899_at	29889_at	3162_at	3196_at
10051_at	10102_at	10466_at	10656_at	10725_at	10902_at	11066_at	11137_at	1114_at	11228_at	11257_at	11325_at	1179_at	1240_at	124044_at	135138_at	1356_at	1774_at	1776_at	2122_at	2134_at	2189_at	221443_at	22859_at	22996_at	23151_at	23166_at	23177_at	23197_at	23524_at	23526_at	23530_at	23580_at	245_at	25854_at	27112_at	27246_at	2938_at	2965_at	2979_at	3419_at	3754_at	375790_at	3779_at	3860_at	387082_at	3998_at	4090_at	4112_at	4281_at
10052_at	10246_at	10404_at	10426_at	10472_at	10499_at	10520_at	1056_at	10599_at	10603_at	10840_at	10905_at	10993_at	1123_at	112611_at	1130_at	1173_at	1179_at	1380_at	1521_at	157567_at	1819_at	1954_at	1955_at	2149_at	2151_at	221692_at	222255_at	22796_at	22983_at	23016_at	23092_at	23095_at	23119_at	23168_at	23204_at	23381_at	23512_at	23593_at	2664_at	2918_at	2960_at	2983_at	29901_at	3037_at	3074_at	3196_at	3611_at	383_at	403_at
10021_at	10144_at	10300_at	10336_at	10381_at	11019_at	11137_at	113251_at	1234_at	1297_at	140_at	16_at	1632_at	1845_at	1999_at	2022_at	2063_at	2108_at	2218_at	2246_at	2260_at	22976_at	2308_at	23116_at	23197_at	23199_at	2328_at	23303_at	23438_at	23473_at	23507_at	23645_at	23646_at	23741_at	23761_at	2444_at	25854_at	2688_at	2719_at	27242_at	2744_at	2783_at	2994_at	3198_at	3283_at	3588_at	3638_at	3759_at	4185_at	4319_at
10217_at	10403_at	10462_at	10489_at	10519_at	10562_at	10578_at	10714_at	10744_at	10814_at	10844_at	10980_at	11116_at	11137_at	117_at	1184_at	15_at	152185_at	1579_at	159_at	1690_at	1800_at	1955_at	2158_at	225_at	2258_at	22822_at	22994_at	23306_at	23495_at	23643_at	23774_at	25844_at	25855_at	25903_at	25949_at	26040_at	261734_at	2665_at	27239_at	27241_at	27288_at	2794_at	3015_at	3033_at	3093_at	338_at	3434_at	3454_at	3572_at
10218_at	10245_at	10391_at	10425_at	10464_at	1047_at	10473_at	10534_at	10772_at	10802_at	10954_at	10975_at	11004_at	11278_at	113251_at	1161_at	1212_at	1440_at	157567_at	2074_at	2176_at	23036_at	23092_at	23174_at	23503_at	23531_at	23541_at	23647_at	24149_at	2534_at	25864_at	26_at	26002_at	26268_at	2651_at	2709_at	27243_at	27284_at	27292_at	2962_at	3172_at	3276_at	3293_at	3295_at	3662_at	3779_at	3892_at	3987_at	4161_at	4234_at
10009_at	10062_at	10096_at	10154_at	10252_at	10420_at	10480_at	10563_at	11065_at	117178_at	1271_at	1378_at	149603_at	150_at	151162_at	157869_at	1786_at	1822_at	2009_at	201229_at	2042_at	2051_at	2251_at	22800_at	22809_at	23143_at	23165_at	23170_at	23256_at	23467_at	25759_at	25816_at	25827_at	25972_at	26_at	26018_at	26043_at	26098_at	26151_at	26206_at	2621_at	2670_at	2694_at	3008_at	3012_at	3055_at	30849_at	3105_at	3700_at	3760_at
1019_at	10216_at	10277_at	1040_at	10432_at	1047_at	10603_at	10670_at	10716_at	1112_at	11131_at	11213_at	11309_at	131408_at	1453_at	1545_at	1716_at	1999_at	2049_at	2150_at	2166_at	22843_at	22863_at	2299_at	230_at	23054_at	23107_at	23299_at	23484_at	23541_at	255926_at	2568_at	25794_at	25915_at	25972_at	2703_at	27036_at	27065_at	2868_at	2952_at	29903_at	3005_at	3017_at	3176_at	3182_at	3257_at	3269_at	334_at	3578_at	3586_at
10165_at	1017_at	10196_at	10219_at	10370_at	10670_at	10953_at	10991_at	10994_at	11102_at	1114_at	1122_at	11221_at	11335_at	157567_at	1820_at	1874_at	189_at	190_at	1942_at	2022_at	2140_at	2203_at	22845_at	23125_at	23168_at	23240_at	23281_at	23341_at	23360_at	23371_at	2356_at	26036_at	27072_at	27295_at	27350_at	285527_at	2932_at	3004_at	3177_at	322_at	3291_at	358_at	3613_at	3694_at	3700_at	3702_at	3859_at	3880_at	3909_at
10046_at	10221_at	10301_at	10531_at	10924_at	10954_at	11046_at	11156_at	122616_at	140883_at	161_at	1610_at	2049_at	2117_at	2128_at	2253_at	23040_at	23291_at	23341_at	2353_at	2354_at	23543_at	23547_at	246243_at	2633_at	2952_at	2978_at	29895_at	301_at	3028_at	3190_at	3198_at	33_at	3449_at	389_at	4000_at	4045_at	4052_at	4056_at	4076_at	4088_at	4121_at	416_at	4189_at	4222_at	4254_at	4295_at	440348_at	4544_at	4688_at
10421_at	10505_at	10652_at	1105_at	11061_at	1240_at	1356_at	140462_at	159_at	1630_at	1716_at	1828_at	1917_at	200081_at	2001_at	2119_at	22843_at	22948_at	23060_at	23223_at	23230_at	23261_at	23517_at	2534_at	25829_at	26009_at	2620_at	26257_at	26585_at	2888_at	2937_at	2947_at	30817_at	3104_at	3112_at	3217_at	3299_at	3437_at	347_at	3479_at	3578_at	359_at	3689_at	3716_at	3887_at	3945_at	4072_at	4241_at	4297_at	440073_at
1036_at	10548_at	11138_at	1457_at	1490_at	149603_at	1601_at	1794_at	200734_at	2196_at	22928_at	23031_at	23077_at	23242_at	23286_at	23303_at	23481_at	23541_at	23544_at	23650_at	2569_at	25792_at	2589_at	25900_at	26018_at	26211_at	2628_at	2662_at	26659_at	2675_at	26994_at	2898_at	3075_at	3096_at	3211_at	3275_at	3611_at	3635_at	4189_at	4618_at	4637_at	4803_at	4864_at	4889_at	490_at	5110_at	5265_at	5367_at	54107_at	5516_at
10160_at	10201_at	10389_at	10422_at	10552_at	10874_at	10964_at	10979_at	10983_at	11235_at	116987_at	1339_at	1398_at	147339_at	166_at	1785_at	1802_at	1830_at	1901_at	1952_at	2077_at	2109_at	2169_at	23047_at	23225_at	23262_at	23325_at	23381_at	23531_at	2569_at	2572_at	26151_at	2703_at	27090_at	27163_at	2720_at	27252_at	27349_at	2905_at	2908_at	2922_at	29851_at	3015_at	3053_at	3087_at	3093_at	3096_at	3105_at	312_at	3198_at
1006_at	1012_at	10178_at	10382_at	10493_at	10732_at	10735_at	11261_at	116984_at	1388_at	146542_at	1476_at	1523_at	1576_at	159963_at	1603_at	161291_at	1730_at	189_at	1891_at	22862_at	2289_at	23071_at	23212_at	23367_at	23370_at	2525_at	25849_at	2634_at	26959_at	27032_at	27257_at	283_at	2843_at	2904_at	3083_at	3235_at	356_at	3786_at	3796_at	4114_at	4153_at	4647_at	4707_at	4808_at	4853_at	487_at	4882_at	4956_at	5036_at
10019_at	10059_at	10289_at	10445_at	10516_at	10594_at	1060_at	10912_at	114882_at	1326_at	140_at	140890_at	1842_at	1942_at	2232_at	23023_at	23081_at	23097_at	23102_at	23180_at	2330_at	23404_at	240_at	2520_at	25839_at	2622_at	265_at	2672_at	27097_at	27240_at	27306_at	2780_at	283638_at	2963_at	29984_at	30000_at	3301_at	331_at	3376_at	3484_at	358_at	3684_at	3696_at	3817_at	382_at	390616_at	4059_at	4142_at	4158_at	4185_at
10000_at	10061_at	10195_at	10221_at	10567_at	10677_at	1070_at	11055_at	11056_at	1277_at	1386_at	1393_at	1511_at	1523_at	1576_at	1687_at	175_at	1961_at	2036_at	221692_at	2242_at	22884_at	22985_at	22986_at	23096_at	23111_at	2317_at	23198_at	23231_at	23324_at	23504_at	2353_at	23637_at	23643_at	2551_at	25792_at	2581_at	26993_at	27229_at	27306_at	2805_at	2827_at	2979_at	29899_at	3206_at	339105_at	3416_at	3662_at	3927_at	3956_at
10193_at	10397_at	10406_at	10557_at	10592_at	10647_at	10869_at	10961_at	11019_at	11281_at	1137_at	1209_at	13_at	1513_at	1580_at	1793_at	1849_at	1974_at	22836_at	22852_at	22978_at	23361_at	23367_at	23620_at	23643_at	23657_at	25782_at	26020_at	2618_at	26211_at	2624_at	2821_at	284403_at	3092_at	3141_at	3242_at	362_at	3763_at	3769_at	3912_at	3918_at	3927_at	4357_at	440348_at	4685_at	4801_at	4802_at	4849_at	4868_at	4973_at
10001_at	10024_at	10048_at	10153_at	10318_at	10376_at	10426_at	1052_at	10647_at	10663_at	1108_at	1114_at	11177_at	148066_at	1528_at	1672_at	1737_at	1995_at	2167_at	2194_at	220988_at	2274_at	22859_at	23016_at	23039_at	23151_at	23221_at	23361_at	23505_at	23515_at	2353_at	23608_at	2648_at	27112_at	2899_at	2907_at	2984_at	2986_at	3060_at	3090_at	3176_at	3512_at	3613_at	366_at	3698_at	3950_at	4091_at	4112_at	4146_at	4253_at
10010_at	10024_at	10058_at	10142_at	10144_at	10249_at	1031_at	10467_at	10567_at	10787_at	11186_at	1140_at	114932_at	116832_at	1297_at	1299_at	1305_at	1315_at	145389_at	1587_at	1748_at	1811_at	1908_at	2026_at	2130_at	23016_at	23144_at	23165_at	23240_at	23451_at	24149_at	26121_at	26993_at	27095_at	271_at	27134_at	28951_at	290_at	29114_at	2923_at	3000_at	3212_at	3235_at	3600_at	3706_at	3736_at	3909_at	395_at	3953_at	4201_at
10114_at	10152_at	10203_at	10478_at	10512_at	10618_at	10665_at	10671_at	108_at	11176_at	11260_at	113878_at	116987_at	1267_at	1302_at	1363_at	157922_at	1603_at	1649_at	1650_at	1665_at	168544_at	1778_at	1796_at	1869_at	1917_at	1952_at	2034_at	2173_at	222255_at	2260_at	22826_at	22850_at	23352_at	2495_at	26239_at	26471_at	3292_at	3301_at	3305_at	3376_at	360_at	3741_at	3848_at	39_at	397_at	3985_at	415_at	4332_at	4978_at
10149_at	10150_at	10174_at	10397_at	10480_at	10525_at	1054_at	10991_at	11009_at	11041_at	11072_at	1114_at	11189_at	115353_at	1238_at	1509_at	154661_at	1583_at	1602_at	162_at	1647_at	1650_at	1965_at	1974_at	207_at	2130_at	2150_at	22794_at	22920_at	22948_at	23041_at	2322_at	23255_at	2329_at	23384_at	256051_at	2677_at	26998_at	27112_at	27134_at	28232_at	326_at	3440_at	3757_at	3772_at	4058_at	421_at	4595_at	4602_at	4680_at
10_at	10093_at	10138_at	10196_at	10402_at	10465_at	10499_at	1058_at	10802_at	10943_at	10980_at	11016_at	1111_at	11335_at	130_at	1647_at	1760_at	2078_at	2170_at	2196_at	220_at	2204_at	2252_at	22843_at	23007_at	23082_at	23094_at	23177_at	23318_at	23341_at	23512_at	23526_at	26137_at	2624_at	26330_at	26953_at	27288_at	2760_at	2783_at	3140_at	3310_at	3383_at	3662_at	3707_at	3749_at	3751_at	3840_at	3938_at	4113_at	4632_at
10107_at	10131_at	10146_at	10216_at	10223_at	1028_at	10423_at	10467_at	10518_at	10520_at	10621_at	11099_at	11183_at	11315_at	1241_at	1357_at	1397_at	148066_at	153_at	2018_at	212_at	2149_at	22929_at	22937_at	2296_at	22981_at	23028_at	23066_at	23348_at	23423_at	23637_at	23764_at	259197_at	26118_at	27043_at	27350_at	2838_at	2877_at	2936_at	2952_at	29775_at	3211_at	3551_at	3620_at	375449_at	4001_at	4129_at	4440_at	4528_at	4599_at
101_at	10201_at	10266_at	10383_at	10425_at	10788_at	10908_at	11065_at	11122_at	11155_at	11221_at	11245_at	11251_at	1418_at	157869_at	1622_at	1635_at	168544_at	1746_at	175_at	1891_at	1956_at	2004_at	2054_at	207_at	2155_at	2184_at	2224_at	2250_at	2258_at	22871_at	23174_at	23207_at	23272_at	23451_at	23568_at	2556_at	2688_at	27348_at	29072_at	3122_at	3426_at	3689_at	3764_at	387_at	387263_at	4170_at	4193_at	4597_at	493_at
100_at	1000_at	10129_at	10235_at	10301_at	10445_at	10512_at	10606_at	10961_at	11098_at	11099_at	11170_at	11234_at	1297_at	1370_at	1491_at	1580_at	1622_at	1776_at	1793_at	1803_at	1811_at	2232_at	22874_at	2297_at	23035_at	23063_at	23190_at	23221_at	23225_at	23276_at	23635_at	2444_at	26128_at	27035_at	2794_at	2801_at	2823_at	286_at	287_at	2906_at	29775_at	3232_at	3351_at	3661_at	3882_at	3938_at	3987_at	4000_at	4072_at
10138_at	10450_at	10578_at	10623_at	10724_at	10969_at	116832_at	154796_at	159_at	1755_at	1830_at	1855_at	1942_at	1977_at	2004_at	2108_at	2114_at	2191_at	22836_at	22885_at	22909_at	22954_at	23028_at	23066_at	23186_at	23220_at	23770_at	25827_at	26003_at	26052_at	27095_at	27297_at	2781_at	2792_at	2904_at	2920_at	3065_at	3084_at	3111_at	3119_at	3458_at	3475_at	3641_at	3691_at	3843_at	3845_at	3978_at	4016_at	4093_at	4179_at
10153_at	10307_at	10521_at	10693_at	10714_at	10724_at	11012_at	11152_at	11184_at	11273_at	1361_at	1392_at	1473_at	1490_at	149111_at	1538_at	1642_at	1849_at	1874_at	2011_at	2066_at	2081_at	221830_at	2241_at	23011_at	23152_at	23421_at	2359_at	23644_at	23765_at	26100_at	26227_at	26286_at	2922_at	2959_at	3428_at	3543_at	3586_at	3606_at	3615_at	3787_at	3835_at	3938_at	4060_at	4185_at	4287_at	4289_at	4741_at	4751_at	496_at
10184_at	10279_at	10286_at	10329_at	10551_at	10574_at	10733_at	10908_at	11025_at	11027_at	1122_at	11278_at	115353_at	1213_at	1307_at	1462_at	155060_at	1609_at	1718_at	199_at	221395_at	222161_at	22794_at	22859_at	23022_at	23220_at	2326_at	23270_at	23305_at	23387_at	2517_at	2562_at	25816_at	26092_at	2621_at	2632_at	2642_at	2687_at	271_at	273_at	2997_at	30837_at	30850_at	323_at	3399_at	3641_at	3745_at	384_at	3936_at	400506_at
10049_at	10360_at	10479_at	10667_at	10917_at	10987_at	11077_at	11237_at	113_at	11343_at	1232_at	126208_at	1327_at	1410_at	1586_at	1595_at	1977_at	22882_at	229_at	22918_at	22925_at	22927_at	23089_at	23138_at	23165_at	2317_at	23295_at	23403_at	23658_at	2554_at	26011_at	26048_at	26091_at	27245_at	27348_at	2778_at	3172_at	32_at	3483_at	3622_at	3726_at	3790_at	388714_at	4049_at	4239_at	4624_at	4707_at	4882_at	4958_at	5095_at
100_at	10158_at	10241_at	10280_at	10465_at	1047_at	10520_at	10570_at	10775_at	11065_at	11154_at	11177_at	11330_at	1230_at	124565_at	1272_at	154796_at	1630_at	1802_at	1811_at	1994_at	2113_at	2191_at	22877_at	22994_at	23001_at	23017_at	23348_at	23382_at	23424_at	23580_at	25780_at	25793_at	2671_at	27107_at	27232_at	2830_at	29969_at	324_at	347_at	3596_at	3628_at	3757_at	3763_at	392_at	4007_at	4013_at	4149_at	4155_at	4168_at
1015_at	1030_at	10542_at	10591_at	10606_at	10615_at	10643_at	10725_at	10769_at	10990_at	11080_at	11336_at	1178_at	120526_at	1311_at	140883_at	1525_at	1739_at	1758_at	1795_at	2158_at	22899_at	23224_at	23325_at	23530_at	26103_at	27040_at	27076_at	27099_at	27348_at	2784_at	2805_at	2903_at	29799_at	29855_at	3081_at	3189_at	3236_at	3239_at	3419_at	3633_at	369_at	3692_at	3712_at	372_at	3726_at	3736_at	3815_at	3855_at	392_at
10042_at	10159_at	10165_at	10332_at	10395_at	10462_at	10745_at	10749_at	10857_at	11017_at	11046_at	11153_at	11197_at	11251_at	113251_at	115201_at	1282_at	158427_at	1592_at	2014_at	2160_at	23035_at	2304_at	23070_at	23217_at	23270_at	23288_at	23649_at	24140_at	2560_at	27095_at	2764_at	283638_at	2885_at	2961_at	311_at	337_at	339105_at	354_at	3603_at	3659_at	3680_at	375035_at	3936_at	4050_at	4154_at	4289_at	4299_at	4308_at	4607_at
10049_at	10147_at	10155_at	10225_at	10331_at	10681_at	10874_at	11064_at	11130_at	124222_at	131544_at	1373_at	1413_at	1459_at	1474_at	153_at	1797_at	1821_at	2043_at	208_at	22_at	22870_at	23075_at	23112_at	2317_at	25836_at	2588_at	2619_at	2692_at	27295_at	27332_at	2760_at	283298_at	285755_at	2882_at	2935_at	30000_at	3283_at	3452_at	3551_at	3578_at	3783_at	3880_at	3889_at	39_at	4040_at	4061_at	4150_at	4208_at	4317_at
10058_at	10153_at	10279_at	10531_at	10594_at	10648_at	10750_at	10874_at	11016_at	11041_at	11243_at	118_at	1208_at	1286_at	13_at	1396_at	1400_at	1524_at	1537_at	1562_at	1850_at	2045_at	22996_at	23219_at	23312_at	23314_at	23457_at	23500_at	2354_at	25906_at	2597_at	26059_at	26608_at	267_at	27299_at	2830_at	2957_at	3003_at	3012_at	3099_at	311_at	3270_at	3305_at	331_at	3371_at	347733_at	3512_at	3558_at	3679_at	3846_at
10160_at	10201_at	10254_at	10384_at	10651_at	10658_at	10902_at	11070_at	11187_at	1175_at	1196_at	1266_at	1287_at	1387_at	1812_at	1833_at	19_at	2274_at	22869_at	22881_at	22941_at	23204_at	23209_at	23394_at	23395_at	23432_at	23640_at	23741_at	25844_at	2861_at	2954_at	3148_at	3177_at	3667_at	3684_at	3768_at	3985_at	4094_at	412_at	4161_at	4217_at	4287_at	4647_at	4745_at	4853_at	5017_at	5077_at	50853_at	51032_at	5110_at
10138_at	10286_at	10331_at	10633_at	10661_at	10917_at	11130_at	11342_at	124044_at	158471_at	1672_at	1727_at	1978_at	2109_at	2203_at	22880_at	22895_at	23033_at	2317_at	23196_at	23230_at	23452_at	25963_at	261726_at	2644_at	26576_at	27_at	27044_at	27090_at	27097_at	27109_at	272_at	27253_at	28232_at	2878_at	2925_at	2959_at	339_at	3460_at	3606_at	3659_at	3682_at	3949_at	3983_at	4326_at	4669_at	4701_at	4753_at	4782_at	4861_at
10024_at	10279_at	1031_at	10333_at	10491_at	10622_at	10625_at	10882_at	11041_at	11116_at	1142_at	1173_at	1185_at	1195_at	1208_at	1264_at	147694_at	1491_at	1734_at	1861_at	1893_at	2109_at	221981_at	22862_at	2315_at	23308_at	23317_at	26130_at	26136_at	26150_at	26286_at	26953_at	27130_at	2950_at	3357_at	3381_at	3394_at	3550_at	3756_at	3796_at	4121_at	4142_at	4143_at	4330_at	4691_at	51042_at	51103_at	51573_at	5204_at	5277_at
10129_at	10174_at	10383_at	10592_at	10648_at	10681_at	10693_at	1080_at	10922_at	11338_at	11342_at	127833_at	146227_at	157680_at	1671_at	1759_at	1783_at	1896_at	201254_at	2017_at	2257_at	2289_at	23315_at	23503_at	23759_at	242_at	245_at	247_at	25_at	2542_at	25880_at	27163_at	27295_at	27302_at	2882_at	3290_at	3381_at	3490_at	3560_at	3578_at	3627_at	37_at	4035_at	4281_at	4353_at	440348_at	4486_at	4651_at	4756_at	4835_at
100316904_at	10084_at	10202_at	10286_at	10399_at	10443_at	10464_at	10480_at	10630_at	10912_at	11006_at	11068_at	11199_at	123_at	1318_at	1474_at	2168_at	22861_at	22976_at	23023_at	23254_at	23382_at	23479_at	2348_at	2561_at	25878_at	25983_at	2648_at	27237_at	27253_at	27287_at	27336_at	2773_at	2797_at	2815_at	2828_at	286148_at	287_at	2909_at	29957_at	3110_at	347_at	3697_at	3718_at	4133_at	4250_at	4600_at	4604_at	4799_at	4931_at
10257_at	10406_at	10519_at	10559_at	10658_at	10733_at	10810_at	10919_at	11074_at	11236_at	115201_at	1191_at	1326_at	1356_at	1512_at	157922_at	1672_at	1805_at	1815_at	197_at	221061_at	222161_at	2286_at	23043_at	23165_at	2317_at	23266_at	23384_at	23509_at	2521_at	2558_at	25809_at	25974_at	26032_at	26052_at	262_at	26239_at	26330_at	27030_at	27090_at	2741_at	2802_at	286451_at	2962_at	3208_at	3283_at	3284_at	3297_at	3428_at	3490_at
10003_at	10214_at	10269_at	10450_at	10467_at	10955_at	11122_at	1192_at	1489_at	1548_at	1562_at	1716_at	1757_at	1805_at	181_at	1910_at	1952_at	2158_at	2213_at	2241_at	2263_at	22837_at	22977_at	23002_at	23060_at	23155_at	2316_at	23250_at	23339_at	23438_at	2359_at	2572_at	26191_at	26211_at	26227_at	26278_at	27067_at	27235_at	27335_at	283298_at	2874_at	2941_at	29893_at	347344_at	3490_at	3557_at	3592_at	3693_at	3713_at	372_at
10102_at	10153_at	10280_at	10301_at	10446_at	10522_at	10535_at	10610_at	10664_at	10893_at	10926_at	11046_at	130_at	1436_at	1520_at	1749_at	1902_at	1943_at	2058_at	2060_at	2165_at	219_at	2208_at	2242_at	22876_at	22925_at	23063_at	23094_at	23318_at	23345_at	23432_at	23511_at	23542_at	23650_at	23657_at	23705_at	2618_at	26234_at	283537_at	2925_at	2962_at	3092_at	329_at	3312_at	3758_at	3861_at	3895_at	3973_at	4099_at	4142_at
10002_at	1002_at	10120_at	1053_at	10944_at	1368_at	1381_at	1407_at	158427_at	165_at	1806_at	1824_at	1889_at	196441_at	2058_at	22796_at	22873_at	22888_at	2297_at	23191_at	23304_at	23348_at	23405_at	23429_at	23499_at	24138_at	246_at	2558_at	26048_at	26135_at	2644_at	2746_at	283345_at	2959_at	3216_at	3431_at	3758_at	3805_at	391_at	4188_at	4437_at	4440_at	4643_at	467_at	4802_at	4879_at	4898_at	4958_at	5017_at	5078_at
10039_at	10111_at	10123_at	10158_at	10254_at	10559_at	10577_at	1069_at	10922_at	1267_at	1357_at	141_at	148022_at	152_at	192683_at	2067_at	2116_at	2204_at	2208_at	22846_at	2288_at	22983_at	23212_at	23328_at	23524_at	23576_at	2359_at	2494_at	25763_at	25807_at	25813_at	26038_at	2644_at	27112_at	27255_at	27348_at	29855_at	2996_at	310_at	3110_at	3419_at	3589_at	3757_at	3761_at	3780_at	3958_at	399665_at	4071_at	4223_at	4927_at
10018_at	1003_at	10130_at	10181_at	1025_at	10325_at	10450_at	10915_at	11097_at	11142_at	11160_at	11194_at	11228_at	115939_at	1285_at	140883_at	1411_at	145389_at	151162_at	1607_at	169611_at	1748_at	1798_at	1942_at	1952_at	2120_at	2286_at	22937_at	23013_at	23268_at	23315_at	23484_at	23524_at	2525_at	27286_at	27299_at	2752_at	2765_at	2868_at	3093_at	3561_at	359_at	3606_at	3714_at	373_at	375035_at	377_at	381_at	3814_at	3908_at
10001_at	1021_at	1029_at	10553_at	10558_at	10578_at	10616_at	10637_at	11277_at	11281_at	1581_at	1595_at	1615_at	1644_at	1796_at	1889_at	221154_at	222161_at	22828_at	23012_at	23251_at	23373_at	23523_at	2537_at	25874_at	25888_at	2590_at	2618_at	2631_at	27253_at	27297_at	2747_at	2782_at	2846_at	2996_at	3006_at	3032_at	31_at	323_at	36_at	3625_at	3745_at	3891_at	3909_at	400_at	4004_at	4064_at	4172_at	4240_at	4242_at
10138_at	10168_at	10174_at	10279_at	10322_at	10468_at	1052_at	10520_at	10544_at	10694_at	11017_at	11018_at	11171_at	11273_at	129025_at	1311_at	1447_at	146691_at	1509_at	1536_at	1585_at	1672_at	1855_at	2044_at	2151_at	2235_at	23070_at	23119_at	23131_at	23394_at	23468_at	23644_at	23657_at	256949_at	2581_at	25999_at	26585_at	26999_at	2720_at	2734_at	28513_at	3060_at	3134_at	3240_at	339479_at	3434_at	3617_at	366_at	3717_at	3772_at
10020_at	10228_at	1029_at	10311_at	10782_at	10793_at	10959_at	11171_at	1397_at	1454_at	1482_at	163_at	166647_at	1725_at	1808_at	1994_at	2010_at	201229_at	220_at	2213_at	22877_at	2318_at	23217_at	23279_at	23376_at	2353_at	242_at	25865_at	2588_at	26048_at	26707_at	27238_at	27306_at	2846_at	3211_at	3249_at	3430_at	3558_at	3565_at	3663_at	3674_at	373_at	3735_at	3855_at	389_at	3925_at	4046_at	4140_at	4288_at	4520_at
10013_at	1002_at	10052_at	10227_at	10312_at	10389_at	10400_at	10468_at	10498_at	10625_at	1063_at	10728_at	10786_at	11034_at	11234_at	11318_at	114876_at	114932_at	130916_at	1310_at	1380_at	1460_at	1512_at	1544_at	1687_at	175_at	1981_at	22936_at	22996_at	2326_at	23326_at	23381_at	23644_at	238_at	27089_at	286451_at	2960_at	2968_at	2992_at	3141_at	3158_at	3242_at	325_at	329_at	335_at	3352_at	345_at	3460_at	3658_at	4038_at
10158_at	1081_at	114908_at	1233_at	126299_at	1293_at	150_at	162_at	1808_at	1822_at	1901_at	1994_at	2053_at	2197_at	224_at	23072_at	23144_at	23479_at	2618_at	27044_at	27287_at	2762_at	2817_at	29994_at	313_at	343_at	3485_at	36_at	3603_at	3673_at	3690_at	3736_at	3752_at	3820_at	3910_at	3938_at	3956_at	3959_at	402055_at	4045_at	4050_at	4286_at	4502_at	51046_at	51382_at	5152_at	5157_at	51635_at	5304_at	5311_at
[truncated: 50 more columns]
